# Supplementary material for: Absolute Quantification of Major Photosynthetic Protein Complexes in Chlamydomonas reinhardtii Using Quantification Concatamers (QconCATs)
Source: Front Plant Sci. 2018 Aug 30;9:1265. doi: 10.3389/fpls.2018.01265 (PMC6125352; doi:10.3389/fpls.2018.01265)
Supplement: Supplementary file 1 [file Data_Sheet_1.XLSX]

## Sheet: Raw Data
Supplemental Dataset 1
Extracted ion chromatograms of heavy (15N) Q-peptides and light (14N) native peptides from 4 amounts of PS-Qprot (5.0, 2.5, 0.5 and 0.25 µg) spiked into 50 µg of Chlamydomonas cell extracts from 4 biological replicates.
Sample: number of biological replicate (Biol.Rep number) with amount of PS-Qprot added.
MZ: m/z value at the given charge state.
RetTime: Retention time in min.
nan: no peptide above a certain score could be found.
Ratios given in red were clear outliers and therefore not included in further calculations
Sample	ProteinName	Sequence	Mass [Da]	ChargeState	MZ	RetTime	15N area	14N area	Ratio 15N/14N
Biol. Rep.1: 0.25 µg QProt	LCI5	SALPSNWK	901.466	2	451.74	27.7592	1124.7	7236.69	0.155417
Biol. Rep.1: 0.25 µg QProt	LCI5	SVLPANWR	941.508	2	471.761	36.9609	1051.86	2417.91	0.435029
Biol. Rep.1: 0.25 µg QProt	rbcL	DTDILAAFR	1020.52	2	511.269	53.1143	977.752	17181	0.056909
Biol. Rep.1: 0.25 µg QProt	rbcL	EVTLGFVDLMR	1278.66	2	640.339	nan	42.5429	33.6612	1.26385
Biol. Rep.1: 0.25 µg QProt	rbcL	FLFVAEAIYK	1199.66	2	600.837	61.6409	82.0823	337.085	0.243507
Biol. Rep.1: 0.25 µg QProt	rbcL	LTYYTPDYVVR	1388.7	2	695.356	43.0421	657.565	12827.8	0.0512607
Biol. Rep.1: 0.25 µg QProt	RBCS2	AYVSNESAIR	1108.55	2	555.283	19.1008	597.986	8468.67	0.0706115
Biol. Rep.1: 0.25 µg QProt	RBCS2	LVAFDNQK	933.492	2	467.753	23.2095	624.485	9211.56	0.0677937
Biol. Rep.1: 0.25 µg QProt	RBCS2	YWTMWK	913.416	2	457.715	49.1406	nan	nan	nan
Biol. Rep.1: 0.25 µg QProt	RBCS2	AFPDAYVR	937.466	2	469.74	32.8201	581.533	814.452	0.714018
Biol. Rep.1: 0.25 µg QProt	RCA1	VPLILGIWGGK	1151.71	2	576.861	68.1246	nan	nan	nan
Biol. Rep.1: 0.25 µg QProt	RCA1	IGQQLVNAR	997.567	2	499.791	21.1116	684.684	605.142	1.13144
Biol. Rep.1: 0.25 µg QProt	RCA1	SLVDEQENVK	1159.57	2	580.793	19.3783	1044.53	513.802	2.03293
Biol. Rep.1: 0.25 µg QProt	PCY1	LGADSGALEFVPK	1302.68	2	652.348	46.4591	534.57	5039.58	0.106074
Biol. Rep.1: 0.25 µg QProt	PCY1	DDYLNAPGETYSVK	1570.72	2	786.365	35.1545	803.993	1146.9	0.701014
Biol. Rep.1: 0.25 µg QProt	psaB	TPLANLVYWK	1203.67	2	602.84	56.9949	1010.12	3523.28	0.286698
Biol. Rep.1: 0.25 µg QProt	psaB	ALYGFDFLLSSK	1359.71	2	680.861	68.4416	125.711	252.556	0.497754
Biol. Rep.1: 0.25 µg QProt	psaB	TNFGIGHR	900.457	2	451.236	17.1313	nan	109.744	nan
Biol. Rep.1: 0.25 µg QProt	atpB	LSIFETGIK	1006.57	2	504.292	47.6915	1565.62	9947.21	0.157393
Biol. Rep.1: 0.25 µg QProt	atpB	TAPAFVDLDTR	1204.61	2	603.312	40.3515	774.025	10084	0.0767577
Biol. Rep.1: 0.25 µg QProt	petA	IPAGPDLIVK	1021.62	2	511.816	36.3639	nan	nan	nan
Biol. Rep.1: 0.25 µg QProt	petA	NILVVGPVPGK	1091.67	2	546.842	41.0596	1747.12	8858.11	0.197234
Biol. Rep.1: 0.25 µg QProt	petA	IVAITALSEK	1043.62	2	522.819	38.7981	2243.36	15049.4	0.149066
Biol. Rep.1: 0.25 µg QProt	petA	YPIYFGGNR	1085.53	2	543.772	38.9046	1017.96	5774.29	0.176291
Biol. Rep.1: 0.25 µg QProt	D1	VLNTWADIINR	1313.71	2	657.862	53.3972	65.0136	9966.46	0.00652324
Biol. Rep.1: 0.25 µg QProt	D1	EWELSFR	965.461	2	483.738	49.4604	55.4613	477.357	0.116184
Biol. Rep.1: 0.25 µg QProt	D1	NTWADIINR	1101.56	2	551.786	44.5277	789.68	706.961	1.11701
Biol. Rep.1: 0.25 µg QProt	D1	LIFQYASFNNSR	1458.73	2	730.37	49.7152	232.484	501.975	0.463138
Biol. Rep.1: 0.25 µg QProt	LCI5	TALPADWR	928.477	2	465.246	33.3302	1363.63	263.886	5.16748
Biol. Rep.1: 0.25 µg QProt	psbD	LVFPEEVLPR	1197.68	2	599.845	54.0759	nan	30507	nan
Biol. Rep.1: 0.25 µg QProt	psbD	NILLNEGIR	1040.6	2	521.306	39.3705	1871.96	19881.8	0.0941544
Biol. Rep.1: 0.25 µg QProt	psbD	TWFDDADDW	1169.43	2	585.722	nan	72.7186	nan	nan
Biol. Rep.1: 0.25 µg QProt	rbcL	EVTLGFVDLMR	1278.66	3	427.229	nan	39.5127	35.8494	1.10219
Biol. Rep.1: 0.25 µg QProt	rbcL	FLFVAEAIYK	1199.66	3	400.894	nan	38.6216	61.3371	0.629661
Biol. Rep.1: 0.25 µg QProt	rbcL	LTYYTPDYVVR	1388.7	3	463.906	43.0429	nan	683.845	nan
Biol. Rep.1: 0.25 µg QProt	RBCS2	AYVSNESAIR	1108.55	3	370.524	nan	613.451	33.5032	18.3102
Biol. Rep.1: 0.25 µg QProt	RCA1	VPLILGIWGGK	1151.71	3	384.909	nan	118.322	291.604	0.405763
Biol. Rep.1: 0.25 µg QProt	RCA1	SLVDEQENVK	1159.57	3	387.531	nan	146.791	30.2049	4.85983
Biol. Rep.1: 0.25 µg QProt	PCY1	LGADSGALEFVPK	1302.68	3	435.235	nan	27.5656	689.611	0.0399727
Biol. Rep.1: 0.25 µg QProt	PCY1	DDYLNAPGETYSVK	1570.72	3	524.579	34.9934	174.473	235.682	0.740288
Biol. Rep.1: 0.25 µg QProt	psaB	TPLANLVYWK	1203.67	3	402.229	nan	24.5071	59.7861	0.409913
Biol. Rep.1: 0.25 µg QProt	psaB	ALYGFDFLLSSK	1359.71	3	454.243	nan	413.97	41.6241	9.94544
Biol. Rep.1: 0.25 µg QProt	atpB	TAPAFVDLDTR	1204.61	3	402.544	nan	425.387	107.038	3.97418
Biol. Rep.1: 0.25 µg QProt	petA	NILVVGPVPGK	1091.67	3	364.897	nan	249.587	35.6631	6.99846
Biol. Rep.1: 0.25 µg QProt	petA	YPIYFGGNR	1085.53	3	362.85	nan	69.5349	52.6565	1.32054
Biol. Rep.1: 0.25 µg QProt	D1	VLNTWADIINR	1313.71	3	438.91	nan	79.5205	27.9158	2.84858
Biol. Rep.1: 0.25 µg QProt	D1	NTWADIINR	1101.56	3	368.193	nan	117.234	434.526	0.269798
Biol. Rep.1: 0.25 µg QProt	D1	LIFQYASFNNSR	1458.73	3	487.249	nan	64.3477	36.4152	1.76706
Biol. Rep.1: 0.25 µg QProt	psbD	LVFPEEVLPR	1197.68	3	400.233	nan	118061	39.4868	2989.88
Biol. Rep.1: 0.25 µg QProt	psbD	TWFDDADDW	1169.43	3	390.817	nan	nan	nan	nan
Biol. Rep.1: 0.5 µg QProt	LCI5	SALPSNWK	901.466	2	451.74	57.5708	1257.48	4633.45	0.271393
Biol. Rep.1: 0.5 µg QProt	LCI5	SVLPANWR	941.508	2	471.761	64.8809	1526.62	1780.42	0.857451
Biol. Rep.1: 0.5 µg QProt	rbcL	DTDILAAFR	1020.52	2	511.269	72.8827	2585.63	12259	0.210916
Biol. Rep.1: 0.5 µg QProt	rbcL	EVTLGFVDLMR	1278.66	2	640.339	nan	94.0338	177.362	0.53018
Biol. Rep.1: 0.5 µg QProt	rbcL	FLFVAEAIYK	1199.66	2	600.837	76.7728	126.754	342.796	0.369765
Biol. Rep.1: 0.5 µg QProt	rbcL	LTYYTPDYVVR	1388.7	2	695.356	65.4123	837.46	8890.1	0.0942015
Biol. Rep.1: 0.5 µg QProt	RBCS2	AYVSNESAIR	1108.55	2	555.283	47.4319	415.288	873.952	0.475184
Biol. Rep.1: 0.5 µg QProt	RBCS2	LVAFDNQK	933.492	2	467.753	53.6167	25806	1129.7	22.8432
Biol. Rep.1: 0.5 µg QProt	RBCS2	YWTMWK	913.416	2	457.715	nan	19.9992	120.267	0.16629
Biol. Rep.1: 0.5 µg QProt	RBCS2	AFPDAYVR	937.466	2	469.74	60.9695	4199.97	13058.5	0.321627
Biol. Rep.1: 0.5 µg QProt	RCA1	VPLILGIWGGK	1151.71	2	576.861	76.8413	316.851	53.8402	5.88503
Biol. Rep.1: 0.5 µg QProt	RCA1	IGQQLVNAR	997.567	2	499.791	49.6077	1912.93	nan	nan
Biol. Rep.1: 0.5 µg QProt	RCA1	SLVDEQENVK	1159.57	2	580.793	47.7244	2457.05	318.621	7.71149
Biol. Rep.1: 0.5 µg QProt	PCY1	LGADSGALEFVPK	1302.68	2	652.348	68.1568	495.402	8361.37	0.0592489
Biol. Rep.1: 0.5 µg QProt	PCY1	DDYLNAPGETYSVK	1570.72	2	786.365	52.4713	1985.48	468.336	4.23943
Biol. Rep.1: 0.5 µg QProt	psaB	TPLANLVYWK	1203.67	2	602.84	76.6248	86.2559	-62.93	-1.37066
Biol. Rep.1: 0.5 µg QProt	psaB	ALYGFDFLLSSK	1359.71	2	680.861	76.7422	91.2351	109.807	0.830864
Biol. Rep.1: 0.5 µg QProt	psaB	TNFGIGHR	900.457	2	451.236	nan	nan	116.302	nan
Biol. Rep.1: 0.5 µg QProt	atpB	LSIFETGIK	1006.57	2	504.292	74.247	4473.29	8605.38	0.519824
Biol. Rep.1: 0.5 µg QProt	atpB	TAPAFVDLDTR	1204.61	2	603.312	63.4307	2292.36	10176.4	0.225263
Biol. Rep.1: 0.5 µg QProt	petA	IPAGPDLIVK	1021.62	2	511.816	56.5313	nan	nan	nan
Biol. Rep.1: 0.5 µg QProt	petA	NILVVGPVPGK	1091.67	2	546.842	66.1105	5280.23	nan	nan
Biol. Rep.1: 0.5 µg QProt	petA	IVAITALSEK	1043.62	2	522.819	64.9955	nan	4503.75	nan
Biol. Rep.1: 0.5 µg QProt	petA	YPIYFGGNR	1085.53	2	543.772	65.2678	3054.31	5331.79	0.572848
Biol. Rep.1: 0.5 µg QProt	D1	VLNTWADIINR	1313.71	2	657.862	74.5412	524.269	7819.4	0.0670471
Biol. Rep.1: 0.5 µg QProt	D1	EWELSFR	965.461	2	483.738	74.2058	276.414	921.704	0.299895
Biol. Rep.1: 0.5 µg QProt	D1	NTWADIINR	1101.56	2	551.786	67.4906	1662.48	nan	nan
Biol. Rep.1: 0.5 µg QProt	D1	LIFQYASFNNSR	1458.73	2	730.37	72.4206	nan	1928.98	nan
Biol. Rep.1: 0.5 µg QProt	LCI5	TALPADWR	928.477	2	465.246	61.4865	3128.56	171.475	18.245
Biol. Rep.1: 0.5 µg QProt	psbD	LVFPEEVLPR	1197.68	2	599.845	75.5124	7817.85	26067.9	0.299903
Biol. Rep.1: 0.5 µg QProt	psbD	NILLNEGIR	1040.6	2	521.306	67.0867	6876.79	19381.6	0.35481
Biol. Rep.1: 0.5 µg QProt	psbD	TWFDDADDW	1169.43	2	585.722	nan	78.5363	nan	nan
Biol. Rep.1: 0.5 µg QProt	rbcL	EVTLGFVDLMR	1278.66	3	427.229	nan	49.8521	186.882	0.266757
Biol. Rep.1: 0.5 µg QProt	rbcL	FLFVAEAIYK	1199.66	3	400.894	nan	181.923	48.2684	3.76898
Biol. Rep.1: 0.5 µg QProt	rbcL	LTYYTPDYVVR	1388.7	3	463.906	66.6782	46.0437	417.39	0.110313
Biol. Rep.1: 0.5 µg QProt	RBCS2	AYVSNESAIR	1108.55	3	370.524	nan	54.4664	30.9578	1.75938
Biol. Rep.1: 0.5 µg QProt	RCA1	VPLILGIWGGK	1151.71	3	384.909	nan	nan	271.217	nan
Biol. Rep.1: 0.5 µg QProt	RCA1	SLVDEQENVK	1159.57	3	387.531	nan	112.381	61.7252	1.82067
Biol. Rep.1: 0.5 µg QProt	PCY1	LGADSGALEFVPK	1302.68	3	435.235	nan	138.726	59.8554	2.31768
Biol. Rep.1: 0.5 µg QProt	PCY1	DDYLNAPGETYSVK	1570.72	3	524.579	nan	240.486	96.3349	2.49636
Biol. Rep.1: 0.5 µg QProt	psaB	TPLANLVYWK	1203.67	3	402.229	nan	642.387	nan	nan
Biol. Rep.1: 0.5 µg QProt	psaB	ALYGFDFLLSSK	1359.71	3	454.243	nan	nan	625.142	nan
Biol. Rep.1: 0.5 µg QProt	atpB	TAPAFVDLDTR	1204.61	3	402.544	64.7715	326.013	nan	nan
Biol. Rep.1: 0.5 µg QProt	petA	NILVVGPVPGK	1091.67	3	364.897	nan	9.02095	42.3251	0.213135
Biol. Rep.1: 0.5 µg QProt	petA	YPIYFGGNR	1085.53	3	362.85	nan	218.697	22.8448	9.57319
Biol. Rep.1: 0.5 µg QProt	D1	VLNTWADIINR	1313.71	3	438.91	nan	141.879	546.112	0.259799
Biol. Rep.1: 0.5 µg QProt	D1	NTWADIINR	1101.56	3	368.193	nan	70.8074	86.768	0.816055
Biol. Rep.1: 0.5 µg QProt	D1	LIFQYASFNNSR	1458.73	3	487.249	72.9396	527.954	644.794	0.818795
Biol. Rep.1: 0.5 µg QProt	psbD	LVFPEEVLPR	1197.68	3	400.233	nan	444.853	47.1297	9.4389
Biol. Rep.1: 0.5 µg QProt	psbD	TWFDDADDW	1169.43	3	390.817	nan	nan	nan	nan
Biol. Rep.1: 2.5 µg QProt	LCI5	SALPSNWK	901.466	2	451.74	27.9403	50612.5	6510.91	7.77349
Biol. Rep.1: 2.5 µg QProt	LCI5	SVLPANWR	941.508	2	471.761	36.9949	61443.5	2639.58	23.2777
Biol. Rep.1: 2.5 µg QProt	rbcL	DTDILAAFR	1020.52	2	511.269	53.1393	71254.2	38948.9	1.82943
Biol. Rep.1: 2.5 µg QProt	rbcL	EVTLGFVDLMR	1278.66	2	640.339	64.0993	3169.28	290.398	10.9136
Biol. Rep.1: 2.5 µg QProt	rbcL	FLFVAEAIYK	1199.66	2	600.837	61.2936	4068.65	2497.57	1.62904
Biol. Rep.1: 2.5 µg QProt	rbcL	LTYYTPDYVVR	1388.7	2	695.356	42.9929	34240.6	23607.3	1.45043
Biol. Rep.1: 2.5 µg QProt	RBCS2	AYVSNESAIR	1108.55	2	555.283	19.1482	28977.5	12010	2.41279
Biol. Rep.1: 2.5 µg QProt	RBCS2	LVAFDNQK	933.492	2	467.753	23.2971	34602.3	16996.9	2.0358
Biol. Rep.1: 2.5 µg QProt	RBCS2	YWTMWK	913.416	2	457.715	49.0969	5319.21	1155.09	4.60503
Biol. Rep.1: 2.5 µg QProt	RBCS2	AFPDAYVR	937.466	2	469.74	32.7821	60962.2	19946	3.05636
Biol. Rep.1: 2.5 µg QProt	RCA1	VPLILGIWGGK	1151.71	2	576.861	67.7701	84218.1	761.409	110.608
Biol. Rep.1: 2.5 µg QProt	RCA1	IGQQLVNAR	997.567	2	499.791	21.2009	57789.1	857.507	67.392
Biol. Rep.1: 2.5 µg QProt	RCA1	SLVDEQENVK	1159.57	2	580.793	19.425	55740.3	667.809	83.4674
Biol. Rep.1: 2.5 µg QProt	PCY1	LGADSGALEFVPK	1302.68	2	652.348	46.4858	62457.4	15140.7	4.12513
Biol. Rep.1: 2.5 µg QProt	PCY1	DDYLNAPGETYSVK	1570.72	2	786.365	35.0722	37731.6	1341.78	28.1206
Biol. Rep.1: 2.5 µg QProt	psaB	TPLANLVYWK	1203.67	2	602.84	56.9575	64232.5	3813.05	16.8454
Biol. Rep.1: 2.5 µg QProt	psaB	ALYGFDFLLSSK	1359.71	2	680.861	68.2543	8795.52	901.785	9.75345
Biol. Rep.1: 2.5 µg QProt	psaB	TNFGIGHR	900.457	2	451.236	17.1972	761.514	93.4526	8.14866
Biol. Rep.1: 2.5 µg QProt	atpB	LSIFETGIK	1006.57	2	504.292	47.7214	89034.2	7605.9	11.7059
Biol. Rep.1: 2.5 µg QProt	atpB	TAPAFVDLDTR	1204.61	2	603.312	40.206	41200.7	6797.13	6.06149
Biol. Rep.1: 2.5 µg QProt	petA	IPAGPDLIVK	1021.62	2	511.816	35.2259	39.5807	nan	nan
Biol. Rep.1: 2.5 µg QProt	petA	NILVVGPVPGK	1091.67	2	546.842	41.1189	99378	6133.6	16.2022
Biol. Rep.1: 2.5 µg QProt	petA	IVAITALSEK	1043.62	2	522.819	38.8388	101665	9143.2	11.1192
Biol. Rep.1: 2.5 µg QProt	petA	YPIYFGGNR	1085.53	2	543.772	38.9017	67562.1	5788.6	11.6716
Biol. Rep.1: 2.5 µg QProt	D1	VLNTWADIINR	1313.71	2	657.862	53.7003	10089.6	13855	0.728228
Biol. Rep.1: 2.5 µg QProt	D1	EWELSFR	965.461	2	483.738	49.5071	4088.17	1224.64	3.33826
Biol. Rep.1: 2.5 µg QProt	D1	NTWADIINR	1101.56	2	551.786	44.487	52285.1	703.091	74.3646
Biol. Rep.1: 2.5 µg QProt	D1	LIFQYASFNNSR	1458.73	2	730.37	49.6174	26251.5	1679.32	15.6323
Biol. Rep.1: 2.5 µg QProt	LCI5	TALPADWR	928.477	2	465.246	33.3784	69499	469.211	148.119
Biol. Rep.1: 2.5 µg QProt	psbD	LVFPEEVLPR	1197.68	2	599.845	54.5312	167639	27421.6	6.11339
Biol. Rep.1: 2.5 µg QProt	psbD	NILLNEGIR	1040.6	2	521.306	39.2689	113358	18843.3	6.01581
Biol. Rep.1: 2.5 µg QProt	psbD	TWFDDADDW	1169.43	2	585.722	nan	59.0016	254.514	0.231821
Biol. Rep.1: 2.5 µg QProt	rbcL	EVTLGFVDLMR	1278.66	3	427.229	nan	63.6722	38.587	1.65009
Biol. Rep.1: 2.5 µg QProt	rbcL	FLFVAEAIYK	1199.66	3	400.894	nan	597.884	43.6482	13.6978
Biol. Rep.1: 2.5 µg QProt	rbcL	LTYYTPDYVVR	1388.7	3	463.906	43.3699	1596.62	1127.08	1.4166
Biol. Rep.1: 2.5 µg QProt	RBCS2	AYVSNESAIR	1108.55	3	370.524	nan	176.477	44.4682	3.96862
Biol. Rep.1: 2.5 µg QProt	RCA1	VPLILGIWGGK	1151.71	3	384.909	nan	175.07	40.2563	4.3489
Biol. Rep.1: 2.5 µg QProt	RCA1	SLVDEQENVK	1159.57	3	387.531	19.6197	586.543	nan	nan
Biol. Rep.1: 2.5 µg QProt	PCY1	LGADSGALEFVPK	1302.68	3	435.235	46.441	345.127	158.598	2.17612
Biol. Rep.1: 2.5 µg QProt	PCY1	DDYLNAPGETYSVK	1570.72	3	524.579	35.1298	4771.51	269.802	17.6852
Biol. Rep.1: 2.5 µg QProt	psaB	TPLANLVYWK	1203.67	3	402.229	nan	616.331	89.4316	6.89165
Biol. Rep.1: 2.5 µg QProt	psaB	ALYGFDFLLSSK	1359.71	3	454.243	nan	416.317	97.2807	4.27955
Biol. Rep.1: 2.5 µg QProt	atpB	TAPAFVDLDTR	1204.61	3	402.544	nan	21.1567	69.9454	0.302474
Biol. Rep.1: 2.5 µg QProt	petA	NILVVGPVPGK	1091.67	3	364.897	41.0479	nan	63.4632	nan
Biol. Rep.1: 2.5 µg QProt	petA	YPIYFGGNR	1085.53	3	362.85	nan	182.279	74.31	2.45296
Biol. Rep.1: 2.5 µg QProt	D1	VLNTWADIINR	1313.71	3	438.91	nan	65.1767	33.6365	1.93768
Biol. Rep.1: 2.5 µg QProt	D1	NTWADIINR	1101.56	3	368.193	44.845	201.003	nan	nan
Biol. Rep.1: 2.5 µg QProt	D1	LIFQYASFNNSR	1458.73	3	487.249	51.6059	198.534	59.1602	3.35587
Biol. Rep.1: 2.5 µg QProt	psbD	LVFPEEVLPR	1197.68	3	400.233	nan	412.424	39.0635	10.5578
Biol. Rep.1: 2.5 µg QProt	psbD	TWFDDADDW	1169.43	3	390.817	nan	nan	207.15	nan
Biol. Rep.1: 5µg QProt	LCI5	SALPSNWK	901.466	2	451.74	27.6999	198407	8311.62	23.871
Biol. Rep.1: 5µg QProt	LCI5	SVLPANWR	941.508	2	471.761	36.7782	193667	2766.06	70.0153
Biol. Rep.1: 5µg QProt	rbcL	DTDILAAFR	1020.52	2	511.269	53.0572	193357	49084.2	3.93929
Biol. Rep.1: 5µg QProt	rbcL	EVTLGFVDLMR	1278.66	2	640.339	64.2793	4341.53	221.787	19.5753
Biol. Rep.1: 5µg QProt	rbcL	FLFVAEAIYK	1199.66	2	600.837	61.4633	4069.12	1211.18	3.35963
Biol. Rep.1: 5µg QProt	rbcL	LTYYTPDYVVR	1388.7	2	695.356	42.8963	114713	40355.2	2.84258
Biol. Rep.1: 5µg QProt	RBCS2	AYVSNESAIR	1108.55	2	555.283	18.984	121758	22861.3	5.32592
Biol. Rep.1: 5µg QProt	RBCS2	LVAFDNQK	933.492	2	467.753	23.0961	152650	31478	4.84942
Biol. Rep.1: 5µg QProt	RBCS2	YWTMWK	913.416	2	457.715	48.8938	20006.6	1908.76	10.4815
Biol. Rep.1: 5µg QProt	RBCS2	AFPDAYVR	937.466	2	469.74	32.6703	204454	27617.8	7.40299
Biol. Rep.1: 5µg QProt	RCA1	VPLILGIWGGK	1151.71	2	576.861	67.9262	163660	645.33	253.607
Biol. Rep.1: 5µg QProt	RCA1	IGQQLVNAR	997.567	2	499.791	21.0325	225187	1410.77	159.62
Biol. Rep.1: 5µg QProt	RCA1	SLVDEQENVK	1159.57	2	580.793	19.3596	230825	1257.19	183.604
Biol. Rep.1: 5µg QProt	PCY1	LGADSGALEFVPK	1302.68	2	652.348	46.4031	222805	14684.6	15.1727
Biol. Rep.1: 5µg QProt	PCY1	DDYLNAPGETYSVK	1570.72	2	786.365	34.953	144623	1576.14	91.7577
Biol. Rep.1: 5µg QProt	psaB	TPLANLVYWK	1203.67	2	602.84	56.8986	215230	3317.18	64.8834
Biol. Rep.1: 5µg QProt	psaB	ALYGFDFLLSSK	1359.71	2	680.861	68.3278	15342.6	111.597	137.482
Biol. Rep.1: 5µg QProt	psaB	TNFGIGHR	900.457	2	451.236	17.0129	6753.21	159.12	42.4411
Biol. Rep.1: 5µg QProt	atpB	LSIFETGIK	1006.57	2	504.292	47.6886	270370	6291.85	42.9716
Biol. Rep.1: 5µg QProt	atpB	TAPAFVDLDTR	1204.61	2	603.312	40.2825	154416	7259.08	21.2721
Biol. Rep.1: 5µg QProt	petA	IPAGPDLIVK	1021.62	2	511.816	35.4495	nan	22.5551	nan
Biol. Rep.1: 5µg QProt	petA	NILVVGPVPGK	1091.67	2	546.842	41.0207	336276	5116.36	65.7257
Biol. Rep.1: 5µg QProt	petA	IVAITALSEK	1043.62	2	522.819	38.6152	330646	6435.84	51.3758
Biol. Rep.1: 5µg QProt	petA	YPIYFGGNR	1085.53	2	543.772	38.7071	197411	3760.59	52.4947
Biol. Rep.1: 5µg QProt	D1	VLNTWADIINR	1313.71	2	657.862	53.6514	36058.3	10833.7	3.32833
Biol. Rep.1: 5µg QProt	D1	EWELSFR	965.461	2	483.738	49.4179	8830.62	696.979	12.6699
Biol. Rep.1: 5µg QProt	D1	NTWADIINR	1101.56	2	551.786	44.502	161650	180.317	896.475
Biol. Rep.1: 5µg QProt	D1	LIFQYASFNNSR	1458.73	2	730.37	49.6074	30456.6	637.585	47.7687
Biol. Rep.1: 5µg QProt	LCI5	TALPADWR	928.477	2	465.246	33.1692	254626	1113.92	228.585
Biol. Rep.1: 5µg QProt	psbD	LVFPEEVLPR	1197.68	2	599.845	53.6902	161.144	nan	nan
Biol. Rep.1: 5µg QProt	psbD	NILLNEGIR	1040.6	2	521.306	38.9617	368978	13190.7	27.9726
Biol. Rep.1: 5µg QProt	psbD	TWFDDADDW	1169.43	2	585.722	nan	20.3579	19.5458	1.04155
Biol. Rep.1: 5µg QProt	rbcL	EVTLGFVDLMR	1278.66	3	427.229	nan	41.2503	38.8186	1.06264
Biol. Rep.1: 5µg QProt	rbcL	FLFVAEAIYK	1199.66	3	400.894	nan	71.5415	96.3436	0.742566
Biol. Rep.1: 5µg QProt	rbcL	LTYYTPDYVVR	1388.7	3	463.906	43.4038	4651.32	1837.46	2.53139
Biol. Rep.1: 5µg QProt	RBCS2	AYVSNESAIR	1108.55	3	370.524	nan	5066.25	23.854	212.386
Biol. Rep.1: 5µg QProt	RCA1	VPLILGIWGGK	1151.71	3	384.909	nan	22.9943	13.8367	1.66183
Biol. Rep.1: 5µg QProt	RCA1	SLVDEQENVK	1159.57	3	387.531	19.5089	1843.72	33.3804	55.2335
Biol. Rep.1: 5µg QProt	PCY1	LGADSGALEFVPK	1302.68	3	435.235	46.4873	847.617	114.841	7.38078
Biol. Rep.1: 5µg QProt	PCY1	DDYLNAPGETYSVK	1570.72	3	524.579	35.2046	15581.3	294.155	52.9695
Biol. Rep.1: 5µg QProt	psaB	TPLANLVYWK	1203.67	3	402.229	nan	46.4364	30.5229	1.52136
Biol. Rep.1: 5µg QProt	psaB	ALYGFDFLLSSK	1359.71	3	454.243	nan	22.5042	55.5557	0.405075
Biol. Rep.1: 5µg QProt	atpB	TAPAFVDLDTR	1204.61	3	402.544	nan	40.611	84.671	0.479633
Biol. Rep.1: 5µg QProt	petA	NILVVGPVPGK	1091.67	3	364.897	nan	26.0663	17.2338	1.51251
Biol. Rep.1: 5µg QProt	petA	YPIYFGGNR	1085.53	3	362.85	nan	24.6897	129.348	0.190878
Biol. Rep.1: 5µg QProt	D1	VLNTWADIINR	1313.71	3	438.91	nan	116.577	39.9342	2.91922
Biol. Rep.1: 5µg QProt	D1	NTWADIINR	1101.56	3	368.193	44.8543	501.634	nan	nan
Biol. Rep.1: 5µg QProt	D1	LIFQYASFNNSR	1458.73	3	487.249	nan	16.5912	136.6	0.121458
Biol. Rep.1: 5µg QProt	psbD	LVFPEEVLPR	1197.68	3	400.233	nan	48.8482	31.4033	1.55551
Biol. Rep.1: 5µg QProt	psbD	TWFDDADDW	1169.43	3	390.817	nan	nan	32.865	nan
Biol. Rep.2: 0.25µg QProt	LCI5	SALPSNWK	901.466	2	451.74	27.3762	2726.92	13916.8	0.195944
Biol. Rep.2: 0.25µg QProt	LCI5	SVLPANWR	941.508	2	471.761	36.5746	2809.95	5219.55	0.538352
Biol. Rep.2: 0.25µg QProt	rbcL	DTDILAAFR	1020.52	2	511.269	52.223	3289.26	31655.9	0.103907
Biol. Rep.2: 0.25µg QProt	rbcL	EVTLGFVDLMR	1278.66	2	640.339	nan	47.5868	19.9583	2.38431
Biol. Rep.2: 0.25µg QProt	rbcL	FLFVAEAIYK	1199.66	2	600.837	61.0339	368.934	176.372	2.09179
Biol. Rep.2: 0.25µg QProt	rbcL	LTYYTPDYVVR	1388.7	2	695.356	42.677	1621.05	21454.6	0.0755572
Biol. Rep.2: 0.25µg QProt	RBCS2	AYVSNESAIR	1108.55	2	555.283	18.7361	3271.53	28519.3	0.114713
Biol. Rep.2: 0.25µg QProt	RBCS2	LVAFDNQK	933.492	2	467.753	22.8537	3448	37322.3	0.0923845
Biol. Rep.2: 0.25µg QProt	RBCS2	YWTMWK	913.416	2	457.715	nan	46.771	85.5576	0.546661
Biol. Rep.2: 0.25µg QProt	RBCS2	AFPDAYVR	937.466	2	469.74	32.4974	4274.98	28894.8	0.14795
Biol. Rep.2: 0.25µg QProt	RCA1	VPLILGIWGGK	1151.71	2	576.861	65.8599	nan	nan	nan
Biol. Rep.2: 0.25µg QProt	RCA1	IGQQLVNAR	997.567	2	499.791	20.7841	4796.93	2709.92	1.77014
Biol. Rep.2: 0.25µg QProt	RCA1	SLVDEQENVK	1159.57	2	580.793	19.083	5915.45	2183.65	2.70898
Biol. Rep.2: 0.25µg QProt	PCY1	LGADSGALEFVPK	1302.68	2	652.348	46.1147	3266.18	43616.1	0.0748849
Biol. Rep.2: 0.25µg QProt	PCY1	DDYLNAPGETYSVK	1570.72	2	786.365	34.71	2413.2	6042.09	0.399398
Biol. Rep.2: 0.25µg QProt	psaB	TPLANLVYWK	1203.67	2	602.84	56.5076	2058.32	7696.24	0.267445
Biol. Rep.2: 0.25µg QProt	psaB	ALYGFDFLLSSK	1359.71	2	680.861	67.7566	189.27	545.082	0.347232
Biol. Rep.2: 0.25µg QProt	psaB	TNFGIGHR	900.457	2	451.236	16.7204	244.87	451.694	0.542115
Biol. Rep.2: 0.25µg QProt	atpB	LSIFETGIK	1006.57	2	504.292	47.3783	4849.81	22067.1	0.219775
Biol. Rep.2: 0.25µg QProt	atpB	TAPAFVDLDTR	1204.61	2	603.312	40.0305	3599.76	22536	0.159734
Biol. Rep.2: 0.25µg QProt	petA	IPAGPDLIVK	1021.62	2	511.816	38.3477	1605.87	nan	nan
Biol. Rep.2: 0.25µg QProt	petA	NILVVGPVPGK	1091.67	2	546.842	40.7298	5237.98	24565.6	0.213224
Biol. Rep.2: 0.25µg QProt	petA	IVAITALSEK	1043.62	2	522.819	38.4398	6098.11	41896.8	0.145551
Biol. Rep.2: 0.25µg QProt	petA	YPIYFGGNR	1085.53	2	543.772	38.545	3726.42	21864.1	0.170436
Biol. Rep.2: 0.25µg QProt	D1	VLNTWADIINR	1313.71	2	657.862	52.4283	155.099	nan	nan
Biol. Rep.2: 0.25µg QProt	D1	EWELSFR	965.461	2	483.738	49.0439	230.407	2556.25	0.0901349
Biol. Rep.2: 0.25µg QProt	D1	NTWADIINR	1101.56	2	551.786	44.1836	1917.16	1044.82	1.83492
Biol. Rep.2: 0.25µg QProt	D1	LIFQYASFNNSR	1458.73	2	730.37	49.2064	956.725	4182.72	0.228733
Biol. Rep.2: 0.25µg QProt	LCI5	TALPADWR	928.477	2	465.246	33.0446	3530.05	623.345	5.66308
Biol. Rep.2: 0.25µg QProt	psbD	LVFPEEVLPR	1197.68	2	599.845	54.2668	8848.54	85865.7	0.103051
Biol. Rep.2: 0.25µg QProt	psbD	NILLNEGIR	1040.6	2	521.306	38.9379	6310.11	59028.4	0.1069
Biol. Rep.2: 0.25µg QProt	psbD	TWFDDADDW	1169.43	2	585.722	nan	122.23	nan	nan
Biol. Rep.2: 0.25µg QProt	rbcL	EVTLGFVDLMR	1278.66	3	427.229	nan	419.868	55.8796	7.5138
Biol. Rep.2: 0.25µg QProt	rbcL	FLFVAEAIYK	1199.66	3	400.894	nan	105.754	118.636	0.891411
Biol. Rep.2: 0.25µg QProt	rbcL	LTYYTPDYVVR	1388.7	3	463.906	42.7003	143.65	1053.81	0.136316
Biol. Rep.2: 0.25µg QProt	RBCS2	AYVSNESAIR	1108.55	3	370.524	nan	3495.56	24.2684	144.037
Biol. Rep.2: 0.25µg QProt	RCA1	VPLILGIWGGK	1151.71	3	384.909	nan	113.894	118.63	0.960077
Biol. Rep.2: 0.25µg QProt	RCA1	SLVDEQENVK	1159.57	3	387.531	nan	36.1495	28.7099	1.25913
Biol. Rep.2: 0.25µg QProt	PCY1	LGADSGALEFVPK	1302.68	3	435.235	30.8977	560.826	194.561	2.88252
Biol. Rep.2: 0.25µg QProt	PCY1	DDYLNAPGETYSVK	1570.72	3	524.579	34.8395	455.243	925.458	0.491911
Biol. Rep.2: 0.25µg QProt	psaB	TPLANLVYWK	1203.67	3	402.229	nan	158.162	38.5683	4.10082
Biol. Rep.2: 0.25µg QProt	psaB	ALYGFDFLLSSK	1359.71	3	454.243	nan	51.0189	29.6178	1.72257
Biol. Rep.2: 0.25µg QProt	atpB	TAPAFVDLDTR	1204.61	3	402.544	nan	232.184	39.1013	5.93801
Biol. Rep.2: 0.25µg QProt	petA	NILVVGPVPGK	1091.67	3	364.897	nan	97.4863	nan	nan
Biol. Rep.2: 0.25µg QProt	petA	YPIYFGGNR	1085.53	3	362.85	nan	22.8031	187.169	0.121832
Biol. Rep.2: 0.25µg QProt	D1	VLNTWADIINR	1313.71	3	438.91	nan	272.516	53.468	5.0968
Biol. Rep.2: 0.25µg QProt	D1	NTWADIINR	1101.56	3	368.193	nan	32.6556	39.1539	0.834032
Biol. Rep.2: 0.25µg QProt	D1	LIFQYASFNNSR	1458.73	3	487.249	49.2019	327.098	1106.53	0.295605
Biol. Rep.2: 0.25µg QProt	psbD	LVFPEEVLPR	1197.68	3	400.233	54.9566	320.2	2377.14	0.1347
Biol. Rep.2: 0.25µg QProt	psbD	TWFDDADDW	1169.43	3	390.817	nan	nan	nan	nan
Biol. Rep.2: 0.5µg QProt	LCI5	SALPSNWK	901.466	2	451.74	27.3552	5846.05	18721.9	0.312258
Biol. Rep.2: 0.5µg QProt	LCI5	SVLPANWR	941.508	2	471.761	36.5704	8070.77	8208.33	0.983241
Biol. Rep.2: 0.5µg QProt	rbcL	DTDILAAFR	1020.52	2	511.269	52.7528	9654.2	50062.5	0.192843
Biol. Rep.2: 0.5µg QProt	rbcL	EVTLGFVDLMR	1278.66	2	640.339	63.5888	nan	172.216	nan
Biol. Rep.2: 0.5µg QProt	rbcL	FLFVAEAIYK	1199.66	2	600.837	60.7613	804.207	2739.09	0.293604
Biol. Rep.2: 0.5µg QProt	rbcL	LTYYTPDYVVR	1388.7	2	695.356	42.6436	4388.13	31565.6	0.139016
Biol. Rep.2: 0.5µg QProt	RBCS2	AYVSNESAIR	1108.55	2	555.283	18.7444	6863.12	32491	0.211231
Biol. Rep.2: 0.5µg QProt	RBCS2	LVAFDNQK	933.492	2	467.753	22.8785	5751.66	33737.8	0.170481
Biol. Rep.2: 0.5µg QProt	RBCS2	YWTMWK	913.416	2	457.715	48.5891	183.811	347.925	0.528306
Biol. Rep.2: 0.5µg QProt	RBCS2	AFPDAYVR	937.466	2	469.74	32.3603	9969.33	3090.56	3.22574
Biol. Rep.2: 0.5µg QProt	RCA1	VPLILGIWGGK	1151.71	2	576.861	67.1957	12912.6	2162.52	5.97107
Biol. Rep.2: 0.5µg QProt	RCA1	IGQQLVNAR	997.567	2	499.791	20.8105	10834.1	2740.68	3.95308
Biol. Rep.2: 0.5µg QProt	RCA1	SLVDEQENVK	1159.57	2	580.793	19.0447	13305.8	2310.77	5.75816
Biol. Rep.2: 0.5µg QProt	PCY1	LGADSGALEFVPK	1302.68	2	652.348	46.0806	8335.18	39921.9	0.208787
Biol. Rep.2: 0.5µg QProt	PCY1	DDYLNAPGETYSVK	1570.72	2	786.365	34.8746	5901.42	4859.61	1.21438
Biol. Rep.2: 0.5µg QProt	psaB	TPLANLVYWK	1203.67	2	602.84	56.3963	7106.75	14297.1	0.497076
Biol. Rep.2: 0.5µg QProt	psaB	ALYGFDFLLSSK	1359.71	2	680.861	67.6247	1461.52	3245.69	0.450295
Biol. Rep.2: 0.5µg QProt	psaB	TNFGIGHR	900.457	2	451.236	16.8218	239.016	250.99	0.952297
Biol. Rep.2: 0.5µg QProt	atpB	LSIFETGIK	1006.57	2	504.292	47.2369	13683.8	30539.6	0.448067
Biol. Rep.2: 0.5µg QProt	atpB	TAPAFVDLDTR	1204.61	2	603.312	40.0368	7941.19	26084.6	0.30444
Biol. Rep.2: 0.5µg QProt	petA	IPAGPDLIVK	1021.62	2	511.816	37.3422	1320.31	nan	nan
Biol. Rep.2: 0.5µg QProt	petA	NILVVGPVPGK	1091.67	2	546.842	40.7405	14081	29623.2	0.475338
Biol. Rep.2: 0.5µg QProt	petA	IVAITALSEK	1043.62	2	522.819	38.4422	13675.7	43832.8	0.311998
Biol. Rep.2: 0.5µg QProt	petA	YPIYFGGNR	1085.53	2	543.772	38.524	10393.4	31350.3	0.331525
Biol. Rep.2: 0.5µg QProt	D1	VLNTWADIINR	1313.71	2	657.862	53.1746	1642.48	46542.5	0.0352899
Biol. Rep.2: 0.5µg QProt	D1	EWELSFR	965.461	2	483.738	48.9582	864.772	6079.72	0.142239
Biol. Rep.2: 0.5µg QProt	D1	NTWADIINR	1101.56	2	551.786	44.1544	5398.03	1246.88	4.32924
Biol. Rep.2: 0.5µg QProt	D1	LIFQYASFNNSR	1458.73	2	730.37	49.2249	4455.32	11007.9	0.404738
Biol. Rep.2: 0.5µg QProt	LCI5	TALPADWR	928.477	2	465.246	32.9784	8902.03	720.773	12.3507
Biol. Rep.2: 0.5µg QProt	psbD	LVFPEEVLPR	1197.68	2	599.845	54.2328	24918.1	120797	0.20628
Biol. Rep.2: 0.5µg QProt	psbD	NILLNEGIR	1040.6	2	521.306	38.9001	17303.7	77008.2	0.224699
Biol. Rep.2: 0.5µg QProt	psbD	TWFDDADDW	1169.43	2	585.722	nan	36.5601	26.1626	1.39742
Biol. Rep.2: 0.5µg QProt	rbcL	EVTLGFVDLMR	1278.66	3	427.229	nan	330.109	22.6521	14.573
Biol. Rep.2: 0.5µg QProt	rbcL	FLFVAEAIYK	1199.66	3	400.894	nan	183.95	128.132	1.43563
Biol. Rep.2: 0.5µg QProt	rbcL	LTYYTPDYVVR	1388.7	3	463.906	42.8474	289.52	1437.87	0.201354
Biol. Rep.2: 0.5µg QProt	RBCS2	AYVSNESAIR	1108.55	3	370.524	nan	2811.14	17.4975	160.66
Biol. Rep.2: 0.5µg QProt	RCA1	VPLILGIWGGK	1151.71	3	384.909	nan	31.8072	120.683	0.263559
Biol. Rep.2: 0.5µg QProt	RCA1	SLVDEQENVK	1159.57	3	387.531	nan	48.3329	139.461	0.34657
Biol. Rep.2: 0.5µg QProt	PCY1	LGADSGALEFVPK	1302.68	3	435.235	46.212	75.1903	293.814	0.255911
Biol. Rep.2: 0.5µg QProt	PCY1	DDYLNAPGETYSVK	1570.72	3	524.579	34.9769	954.611	753.119	1.26754
Biol. Rep.2: 0.5µg QProt	psaB	TPLANLVYWK	1203.67	3	402.229	nan	42.3755	508.174	0.0833879
Biol. Rep.2: 0.5µg QProt	psaB	ALYGFDFLLSSK	1359.71	3	454.243	31.4285	164.955	119.897	1.3758
Biol. Rep.2: 0.5µg QProt	atpB	TAPAFVDLDTR	1204.61	3	402.544	nan	24.4602	140.901	0.173599
Biol. Rep.2: 0.5µg QProt	petA	NILVVGPVPGK	1091.67	3	364.897	nan	32.0118	20.5767	1.55573
Biol. Rep.2: 0.5µg QProt	petA	YPIYFGGNR	1085.53	3	362.85	nan	59.3742	181.437	0.327245
Biol. Rep.2: 0.5µg QProt	D1	VLNTWADIINR	1313.71	3	438.91	nan	45.0844	52.6771	0.855864
Biol. Rep.2: 0.5µg QProt	D1	NTWADIINR	1101.56	3	368.193	nan	57.1073	89.5242	0.637898
Biol. Rep.2: 0.5µg QProt	D1	LIFQYASFNNSR	1458.73	3	487.249	nan	53.9496	45.0102	1.19861
Biol. Rep.2: 0.5µg QProt	psbD	LVFPEEVLPR	1197.68	3	400.233	nan	68.3366	47.1716	1.44868
Biol. Rep.2: 0.5µg QProt	psbD	TWFDDADDW	1169.43	3	390.817	nan	34.663	nan	nan
Biol. Rep.2: 2.5µg QProt	LCI5	SALPSNWK	901.466	2	451.74	27.3453	78907.8	21936.3	3.59714
Biol. Rep.2: 2.5µg QProt	LCI5	SVLPANWR	941.508	2	471.761	36.4568	98588.2	8363.3	11.7882
Biol. Rep.2: 2.5µg QProt	rbcL	DTDILAAFR	1020.52	2	511.269	52.7338	94611.8	86350.7	1.09567
Biol. Rep.2: 2.5µg QProt	rbcL	EVTLGFVDLMR	1278.66	2	640.339	63.6133	2933.39	452.364	6.48458
Biol. Rep.2: 2.5µg QProt	rbcL	FLFVAEAIYK	1199.66	2	600.837	60.8708	555.468	699.087	0.794562
Biol. Rep.2: 2.5µg QProt	rbcL	LTYYTPDYVVR	1388.7	2	695.356	42.5625	50827.5	62398.6	0.814561
Biol. Rep.2: 2.5µg QProt	RBCS2	AYVSNESAIR	1108.55	2	555.283	18.8791	47830.9	36461.5	1.31182
Biol. Rep.2: 2.5µg QProt	RBCS2	LVAFDNQK	933.492	2	467.753	23.0279	24007.2	21678.9	1.1074
Biol. Rep.2: 2.5µg QProt	RBCS2	YWTMWK	913.416	2	457.715	48.51	7217.4	2864.57	2.51954
Biol. Rep.2: 2.5µg QProt	RBCS2	AFPDAYVR	937.466	2	469.74	32.2995	92474.6	2241.44	41.2568
Biol. Rep.2: 2.5µg QProt	RCA1	VPLILGIWGGK	1151.71	2	576.861	67.2779	72441	1238.79	58.4771
Biol. Rep.2: 2.5µg QProt	RCA1	IGQQLVNAR	997.567	2	499.791	20.8935	100437	2455.26	40.907
Biol. Rep.2: 2.5µg QProt	RCA1	SLVDEQENVK	1159.57	2	580.793	19.2477	82919.2	1699.38	48.7938
Biol. Rep.2: 2.5µg QProt	PCY1	LGADSGALEFVPK	1302.68	2	652.348	46.0511	91256.9	44171.2	2.06598
Biol. Rep.2: 2.5µg QProt	PCY1	DDYLNAPGETYSVK	1570.72	2	786.365	34.6951	71039.8	5326.67	13.3366
Biol. Rep.2: 2.5µg QProt	psaB	TPLANLVYWK	1203.67	2	602.84	56.4469	84993.3	9821.48	8.65382
Biol. Rep.2: 2.5µg QProt	psaB	ALYGFDFLLSSK	1359.71	2	680.861	67.8272	4029.89	759.182	5.3082
Biol. Rep.2: 2.5µg QProt	psaB	TNFGIGHR	900.457	2	451.236	16.866	399.942	72.5178	5.51509
Biol. Rep.2: 2.5µg QProt	atpB	LSIFETGIK	1006.57	2	504.292	47.2337	120035	22229.9	5.39971
Biol. Rep.2: 2.5µg QProt	atpB	TAPAFVDLDTR	1204.61	2	603.312	39.9613	73204.1	22707.9	3.22373
Biol. Rep.2: 2.5µg QProt	petA	IPAGPDLIVK	1021.62	2	511.816	39.5297	98113.9	28163.6	3.48371
Biol. Rep.2: 2.5µg QProt	petA	NILVVGPVPGK	1091.67	2	546.842	40.7092	147951	18229.1	8.11619
Biol. Rep.2: 2.5µg QProt	petA	IVAITALSEK	1043.62	2	522.819	38.3465	179319	31029.7	5.77896
Biol. Rep.2: 2.5µg QProt	petA	YPIYFGGNR	1085.53	2	543.772	38.3824	98989.6	16584.5	5.96881
Biol. Rep.2: 2.5µg QProt	D1	VLNTWADIINR	1313.71	2	657.862	53.2436	14438.2	33948.7	0.425296
Biol. Rep.2: 2.5µg QProt	D1	EWELSFR	965.461	2	483.738	49.0156	5443.33	3270.71	1.66426
Biol. Rep.2: 2.5µg QProt	D1	NTWADIINR	1101.56	2	551.786	44.0402	85842.7	319.63	268.569
Biol. Rep.2: 2.5µg QProt	D1	LIFQYASFNNSR	1458.73	2	730.37	49.2045	30439.8	4510.13	6.74922
Biol. Rep.2: 2.5µg QProt	LCI5	TALPADWR	928.477	2	465.246	32.8887	115073	921.734	124.844
Biol. Rep.2: 2.5µg QProt	psbD	LVFPEEVLPR	1197.68	2	599.845	54.6288	147079	42586.1	3.45367
Biol. Rep.2: 2.5µg QProt	psbD	NILLNEGIR	1040.6	2	521.306	38.718	174648	48833.7	3.57638
Biol. Rep.2: 2.5µg QProt	psbD	TWFDDADDW	1169.43	2	585.722	nan	30.7098	215.484	0.142516
Biol. Rep.2: 2.5µg QProt	rbcL	EVTLGFVDLMR	1278.66	3	427.229	nan	72.8496	50.1742	1.45193
Biol. Rep.2: 2.5µg QProt	rbcL	FLFVAEAIYK	1199.66	3	400.894	nan	292.641	63.2116	4.62955
Biol. Rep.2: 2.5µg QProt	rbcL	LTYYTPDYVVR	1388.7	3	463.906	42.7611	2449.78	2652.38	0.923616
Biol. Rep.2: 2.5µg QProt	RBCS2	AYVSNESAIR	1108.55	3	370.524	nan	161.105	16.4566	9.78971
Biol. Rep.2: 2.5µg QProt	RCA1	VPLILGIWGGK	1151.71	3	384.909	nan	52.4018	120.062	0.436455
Biol. Rep.2: 2.5µg QProt	RCA1	SLVDEQENVK	1159.57	3	387.531	19.1323	1309.08	37.5919	34.8236
Biol. Rep.2: 2.5µg QProt	PCY1	LGADSGALEFVPK	1302.68	3	435.235	46.2253	550.366	347.846	1.58221
Biol. Rep.2: 2.5µg QProt	PCY1	DDYLNAPGETYSVK	1570.72	3	524.579	34.855	7915.84	836.296	9.46536
Biol. Rep.2: 2.5µg QProt	psaB	TPLANLVYWK	1203.67	3	402.229	nan	30.4157	34.4749	0.882256
Biol. Rep.2: 2.5µg QProt	psaB	ALYGFDFLLSSK	1359.71	3	454.243	nan	25.8726	89.2228	0.289978
Biol. Rep.2: 2.5µg QProt	atpB	TAPAFVDLDTR	1204.61	3	402.544	nan	102.74	92.4056	1.11184
Biol. Rep.2: 2.5µg QProt	petA	NILVVGPVPGK	1091.67	3	364.897	nan	29.5646	39.959	0.739873
Biol. Rep.2: 2.5µg QProt	petA	YPIYFGGNR	1085.53	3	362.85	nan	420.345	133.362	3.15192
Biol. Rep.2: 2.5µg QProt	D1	VLNTWADIINR	1313.71	3	438.91	nan	125.824	96.6839	1.30139
Biol. Rep.2: 2.5µg QProt	D1	NTWADIINR	1101.56	3	368.193	nan	87.7303	67.2355	1.30482
Biol. Rep.2: 2.5µg QProt	D1	LIFQYASFNNSR	1458.73	3	487.249	49.2895	7060.44	1190.25	5.93189
Biol. Rep.2: 2.5µg QProt	psbD	LVFPEEVLPR	1197.68	3	400.233	nan	156.634	70.3381	2.22687
Biol. Rep.2: 2.5µg QProt	psbD	TWFDDADDW	1169.43	3	390.817	nan	nan	178.106	nan
Biol. Rep.2: 5µg QProt	LCI5	SALPSNWK	901.466	2	451.74	27.0869	355402	19479.8	18.2447
Biol. Rep.2: 5µg QProt	LCI5	SVLPANWR	941.508	2	471.761	36.1265	356236	8032.68	44.3483
Biol. Rep.2: 5µg QProt	rbcL	DTDILAAFR	1020.52	2	511.269	52.6428	338008	135845	2.48819
Biol. Rep.2: 5µg QProt	rbcL	EVTLGFVDLMR	1278.66	2	640.339	63.7872	356.128	83.8413	4.24764
Biol. Rep.2: 5µg QProt	rbcL	FLFVAEAIYK	1199.66	2	600.837	61.1838	1388.53	253.166	5.48468
Biol. Rep.2: 5µg QProt	rbcL	LTYYTPDYVVR	1388.7	2	695.356	42.3105	222337	138688	1.60314
Biol. Rep.2: 5µg QProt	RBCS2	AYVSNESAIR	1108.55	2	555.283	18.6809	218473	69297.1	3.15271
Biol. Rep.2: 5µg QProt	RBCS2	LVAFDNQK	933.492	2	467.753	22.7388	123772	42682.8	2.89981
Biol. Rep.2: 5µg QProt	RBCS2	YWTMWK	913.416	2	457.715	48.4125	3660.32	nan	nan
Biol. Rep.2: 5µg QProt	RBCS2	AFPDAYVR	937.466	2	469.74	31.9255	430527	86860.5	4.95653
Biol. Rep.2: 5µg QProt	RCA1	VPLILGIWGGK	1151.71	2	576.861	67.4025	122758	658.151	186.52
Biol. Rep.2: 5µg QProt	RCA1	IGQQLVNAR	997.567	2	499.791	20.6344	447543	3183.56	140.58
Biol. Rep.2: 5µg QProt	RCA1	SLVDEQENVK	1159.57	2	580.793	18.9691	383613	2350.65	163.194
Biol. Rep.2: 5µg QProt	PCY1	LGADSGALEFVPK	1302.68	2	652.348	45.9217	460717	45841.2	10.0503
Biol. Rep.2: 5µg QProt	PCY1	DDYLNAPGETYSVK	1570.72	2	786.365	34.5101	332523	7251.23	45.8575
Biol. Rep.2: 5µg QProt	psaB	TPLANLVYWK	1203.67	2	602.84	56.3763	274404	5038.4	54.4626
Biol. Rep.2: 5µg QProt	psaB	ALYGFDFLLSSK	1359.71	2	680.861	68.0855	nan	nan	nan
Biol. Rep.2: 5µg QProt	psaB	TNFGIGHR	900.457	2	451.236	16.7886	4332.11	277.845	15.5919
Biol. Rep.2: 5µg QProt	atpB	LSIFETGIK	1006.57	2	504.292	46.9904	433786	19457.4	22.2942
Biol. Rep.2: 5µg QProt	atpB	TAPAFVDLDTR	1204.61	2	603.312	39.7034	431416	26690.6	16.1636
Biol. Rep.2: 5µg QProt	petA	IPAGPDLIVK	1021.62	2	511.816	31.7422	nan	nan	nan
Biol. Rep.2: 5µg QProt	petA	NILVVGPVPGK	1091.67	2	546.842	40.375	752393	14398.4	52.2552
Biol. Rep.2: 5µg QProt	petA	IVAITALSEK	1043.62	2	522.819	37.9022	640468	17169.7	37.3022
Biol. Rep.2: 5µg QProt	petA	YPIYFGGNR	1085.53	2	543.772	38.1732	358526	10151.6	35.3173
Biol. Rep.2: 5µg QProt	D1	VLNTWADIINR	1313.71	2	657.862	53.1948	64377	19807.4	3.25016
Biol. Rep.2: 5µg QProt	D1	EWELSFR	965.461	2	483.738	48.9144	14558.4	1361.72	10.6911
Biol. Rep.2: 5µg QProt	D1	NTWADIINR	1101.56	2	551.786	43.8477	325180	2443.47	133.081
Biol. Rep.2: 5µg QProt	D1	LIFQYASFNNSR	1458.73	2	730.37	49.1862	13272.5	527.206	25.1751
Biol. Rep.2: 5µg QProt	LCI5	TALPADWR	928.477	2	465.246	32.6821	495997	2041.45	242.963
Biol. Rep.2: 5µg QProt	psbD	LVFPEEVLPR	1197.68	2	599.845	54.0764	898564	39997.5	22.4655
Biol. Rep.2: 5µg QProt	psbD	NILLNEGIR	1040.6	2	521.306	38.298	769654	32856.7	23.4245
Biol. Rep.2: 5µg QProt	psbD	TWFDDADDW	1169.43	2	585.722	nan	37.7232	24.3861	1.54691
Biol. Rep.2: 5µg QProt	rbcL	EVTLGFVDLMR	1278.66	3	427.229	nan	20.5336	50.2965	0.408252
Biol. Rep.2: 5µg QProt	rbcL	FLFVAEAIYK	1199.66	3	400.894	nan	127.14	101.895	1.24775
Biol. Rep.2: 5µg QProt	rbcL	LTYYTPDYVVR	1388.7	3	463.906	nan	119.344	108.35	1.10146
Biol. Rep.2: 5µg QProt	RBCS2	AYVSNESAIR	1108.55	3	370.524	18.8313	632.354	34.4802	18.3396
Biol. Rep.2: 5µg QProt	RCA1	VPLILGIWGGK	1151.71	3	384.909	nan	81.8952	18.2172	4.4955
Biol. Rep.2: 5µg QProt	RCA1	SLVDEQENVK	1159.57	3	387.531	18.9734	3105.02	nan	nan
Biol. Rep.2: 5µg QProt	PCY1	LGADSGALEFVPK	1302.68	3	435.235	26.1409	233.044	349.025	0.667699
Biol. Rep.2: 5µg QProt	PCY1	DDYLNAPGETYSVK	1570.72	3	524.579	34.4054	32127	1037.25	30.9731
Biol. Rep.2: 5µg QProt	psaB	TPLANLVYWK	1203.67	3	402.229	56.3154	1465.82	44.3747	33.0328
Biol. Rep.2: 5µg QProt	psaB	ALYGFDFLLSSK	1359.71	3	454.243	nan	1844.3	26.3306	70.0441
Biol. Rep.2: 5µg QProt	atpB	TAPAFVDLDTR	1204.61	3	402.544	nan	24.611	17.0873	1.44031
Biol. Rep.2: 5µg QProt	petA	NILVVGPVPGK	1091.67	3	364.897	nan	119.132	18.2272	6.53593
Biol. Rep.2: 5µg QProt	petA	YPIYFGGNR	1085.53	3	362.85	nan	15.5806	20.3899	0.764133
Biol. Rep.2: 5µg QProt	D1	VLNTWADIINR	1313.71	3	438.91	nan	252.03	32.6074	7.72921
Biol. Rep.2: 5µg QProt	D1	NTWADIINR	1101.56	3	368.193	nan	22.3556	38.9948	0.573296
Biol. Rep.2: 5µg QProt	D1	LIFQYASFNNSR	1458.73	3	487.249	49.2843	3242.17	82.2882	39.4001
Biol. Rep.2: 5µg QProt	psbD	LVFPEEVLPR	1197.68	3	400.233	nan	121.138	39.5943	3.05948
Biol. Rep.2: 5µg QProt	psbD	TWFDDADDW	1169.43	3	390.817	nan	39.7589	34.2734	1.16005
Biol. Rep.3: 0.25µg QProt	LCI5	SALPSNWK	901.466	2	451.74	27.2693	5323.9	18101.4	0.294115
Biol. Rep.3: 0.25µg QProt	LCI5	SVLPANWR	941.508	2	471.761	36.2964	8212.46	7454.87	1.10162
Biol. Rep.3: 0.25µg QProt	rbcL	DTDILAAFR	1020.52	2	511.269	52.3008	5679.08	122125	0.0465024
Biol. Rep.3: 0.25µg QProt	rbcL	EVTLGFVDLMR	1278.66	2	640.339	63.3176	1511.76	4530.82	0.333663
Biol. Rep.3: 0.25µg QProt	rbcL	FLFVAEAIYK	1199.66	2	600.837	60.3863	1388.6	26566.3	0.0522691
Biol. Rep.3: 0.25µg QProt	rbcL	LTYYTPDYVVR	1388.7	2	695.356	42.3219	3607.85	94282.6	0.0382664
Biol. Rep.3: 0.25µg QProt	RBCS2	AYVSNESAIR	1108.55	2	555.283	18.5912	2938.87	53360.2	0.0550761
Biol. Rep.3: 0.25µg QProt	RBCS2	LVAFDNQK	933.492	2	467.753	22.7456	4268.78	61223.3	0.0697248
Biol. Rep.3: 0.25µg QProt	RBCS2	YWTMWK	913.416	2	457.715	48.1065	2112.71	22540.9	0.0937279
Biol. Rep.3: 0.25µg QProt	RBCS2	AFPDAYVR	937.466	2	469.74	32.0853	7442.85	65603.2	0.113452
Biol. Rep.3: 0.25µg QProt	RCA1	VPLILGIWGGK	1151.71	2	576.861	66.9385	16419.9	2808.51	5.84649
Biol. Rep.3: 0.25µg QProt	RCA1	IGQQLVNAR	997.567	2	499.791	20.6149	6605.28	2301.75	2.86967
Biol. Rep.3: 0.25µg QProt	RCA1	SLVDEQENVK	1159.57	2	580.793	18.9479	6523.15	2081.22	3.13429
Biol. Rep.3: 0.25µg QProt	PCY1	LGADSGALEFVPK	1302.68	2	652.348	45.8377	7010.45	32800.2	0.213732
Biol. Rep.3: 0.25µg QProt	PCY1	DDYLNAPGETYSVK	1570.72	2	786.365	34.5678	4139.41	3087.35	1.34077
Biol. Rep.3: 0.25µg QProt	psaB	TPLANLVYWK	1203.67	2	602.84	56.1633	9505.17	8806.56	1.07933
Biol. Rep.3: 0.25µg QProt	psaB	ALYGFDFLLSSK	1359.71	2	680.861	67.5364	1547.33	1753.4	0.882476
Biol. Rep.3: 0.25µg QProt	psaB	TNFGIGHR	900.457	2	451.236	16.632	399.026	301.215	1.32472
Biol. Rep.3: 0.25µg QProt	atpB	LSIFETGIK	1006.57	2	504.292	46.9622	11703.7	29545.9	0.396118
Biol. Rep.3: 0.25µg QProt	atpB	TAPAFVDLDTR	1204.61	2	603.312	39.8011	5269.07	20348.4	0.258943
Biol. Rep.3: 0.25µg QProt	petA	IPAGPDLIVK	1021.62	2	511.816	37.1564	1270.29	nan	nan
Biol. Rep.3: 0.25µg QProt	petA	NILVVGPVPGK	1091.67	2	546.842	40.501	10868.8	11879.3	0.914939
Biol. Rep.3: 0.25µg QProt	petA	IVAITALSEK	1043.62	2	522.819	38.324	12559.6	19055.6	0.659102
Biol. Rep.3: 0.25µg QProt	petA	YPIYFGGNR	1085.53	2	543.772	38.3053	6962.15	9845.8	0.707119
Biol. Rep.3: 0.25µg QProt	D1	VLNTWADIINR	1313.71	2	657.862	52.7016	183.486	20424.2	0.00898374
Biol. Rep.3: 0.25µg QProt	D1	EWELSFR	965.461	2	483.738	48.6589	1023.17	2995.55	0.341564
Biol. Rep.3: 0.25µg QProt	D1	NTWADIINR	1101.56	2	551.786	43.839	5466.02	1969.35	2.77555
Biol. Rep.3: 0.25µg QProt	D1	LIFQYASFNNSR	1458.73	2	730.37	48.9457	3475.49	3579.61	0.970912
Biol. Rep.3: 0.25µg QProt	LCI5	TALPADWR	928.477	2	465.246	32.746	8747.9	1185.66	7.37806
Biol. Rep.3: 0.25µg QProt	psbD	LVFPEEVLPR	1197.68	2	599.845	53.2399	22359.1	38812.5	0.576081
Biol. Rep.3: 0.25µg QProt	psbD	NILLNEGIR	1040.6	2	521.306	38.6709	13832.8	28235.2	0.489914
Biol. Rep.3: 0.25µg QProt	psbD	TWFDDADDW	1169.43	2	585.722	nan	nan	22.8211	nan
Biol. Rep.3: 0.25µg QProt	rbcL	EVTLGFVDLMR	1278.66	3	427.229	nan	6.15168	70.9236	0.0867367
Biol. Rep.3: 0.25µg QProt	rbcL	FLFVAEAIYK	1199.66	3	400.894	nan	37.5255	29.9326	1.25367
Biol. Rep.3: 0.25µg QProt	rbcL	LTYYTPDYVVR	1388.7	3	463.906	nan	58.9121	47.2957	1.24561
Biol. Rep.3: 0.25µg QProt	RBCS2	AYVSNESAIR	1108.55	3	370.524	18.6459	nan	194.709	nan
Biol. Rep.3: 0.25µg QProt	RCA1	VPLILGIWGGK	1151.71	3	384.909	nan	41.4446	39.9017	1.03867
Biol. Rep.3: 0.25µg QProt	RCA1	SLVDEQENVK	1159.57	3	387.531	18.8429	340.054	89.3713	3.80496
Biol. Rep.3: 0.25µg QProt	PCY1	LGADSGALEFVPK	1302.68	3	435.235	46.0602	82.9134	133.337	0.621833
Biol. Rep.3: 0.25µg QProt	PCY1	DDYLNAPGETYSVK	1570.72	3	524.579	34.7086	734.228	565.742	1.29781
Biol. Rep.3: 0.25µg QProt	psaB	TPLANLVYWK	1203.67	3	402.229	nan	36.4621	42.7324	0.853268
Biol. Rep.3: 0.25µg QProt	psaB	ALYGFDFLLSSK	1359.71	3	454.243	nan	51.7584	16.8576	3.07033
Biol. Rep.3: 0.25µg QProt	atpB	TAPAFVDLDTR	1204.61	3	402.544	nan	34.5936	31.7558	1.08936
Biol. Rep.3: 0.25µg QProt	petA	NILVVGPVPGK	1091.67	3	364.897	nan	208.034	88.9269	2.33938
Biol. Rep.3: 0.25µg QProt	petA	YPIYFGGNR	1085.53	3	362.85	nan	101.766	210.952	0.482412
Biol. Rep.3: 0.25µg QProt	D1	VLNTWADIINR	1313.71	3	438.91	53.3184	174.909	1935.83	0.0903537
Biol. Rep.3: 0.25µg QProt	D1	NTWADIINR	1101.56	3	368.193	nan	38.6748	21.9332	1.7633
Biol. Rep.3: 0.25µg QProt	D1	LIFQYASFNNSR	1458.73	3	487.249	nan	25.3629	46.8839	0.540972
Biol. Rep.3: 0.25µg QProt	psbD	LVFPEEVLPR	1197.68	3	400.233	nan	20.9278	34.6378	0.60419
Biol. Rep.3: 0.25µg QProt	psbD	TWFDDADDW	1169.43	3	390.817	nan	87.7752	nan	nan
Biol. Rep.3: 0.5µg QProt	LCI5	SALPSNWK	901.466	2	451.74	27.0725	11919.5	22784.5	0.523143
Biol. Rep.3: 0.5µg QProt	LCI5	SVLPANWR	941.508	2	471.761	36.1812	13848.2	8030.49	1.72446
Biol. Rep.3: 0.5µg QProt	rbcL	DTDILAAFR	1020.52	2	511.269	52.1701	12226.1	192455	0.0635273
Biol. Rep.3: 0.5µg QProt	rbcL	EVTLGFVDLMR	1278.66	2	640.339	63.1738	2891.24	5042.39	0.573386
Biol. Rep.3: 0.5µg QProt	rbcL	FLFVAEAIYK	1199.66	2	600.837	60.28	2408.36	33781.3	0.0712927
Biol. Rep.3: 0.5µg QProt	rbcL	LTYYTPDYVVR	1388.7	2	695.356	42.2219	6082.6	89651.5	0.0678472
Biol. Rep.3: 0.5µg QProt	RBCS2	AYVSNESAIR	1108.55	2	555.283	18.5225	5720.22	77598.6	0.0737155
Biol. Rep.3: 0.5µg QProt	RBCS2	LVAFDNQK	933.492	2	467.753	22.6222	8430.94	75974.2	0.110971
Biol. Rep.3: 0.5µg QProt	RBCS2	YWTMWK	913.416	2	457.715	47.9838	3314.12	21351.1	0.15522
Biol. Rep.3: 0.5µg QProt	RBCS2	AFPDAYVR	937.466	2	469.74	31.9215	14024.8	125501	0.111751
Biol. Rep.3: 0.5µg QProt	RCA1	VPLILGIWGGK	1151.71	2	576.861	66.8407	33708	2864.6	11.7671
Biol. Rep.3: 0.5µg QProt	RCA1	IGQQLVNAR	997.567	2	499.791	20.5579	12697.4	2954.98	4.29694
Biol. Rep.3: 0.5µg QProt	RCA1	SLVDEQENVK	1159.57	2	580.793	19.562	13994.9	2649.27	5.28254
Biol. Rep.3: 0.5µg QProt	PCY1	LGADSGALEFVPK	1302.68	2	652.348	44.7181	12222.1	38380.3	0.318448
Biol. Rep.3: 0.5µg QProt	PCY1	DDYLNAPGETYSVK	1570.72	2	786.365	34.4969	9048.28	3947.52	2.29214
Biol. Rep.3: 0.5µg QProt	psaB	TPLANLVYWK	1203.67	2	602.84	56.0916	17025.2	8819.94	1.9303
Biol. Rep.3: 0.5µg QProt	psaB	ALYGFDFLLSSK	1359.71	2	680.861	64.7447	319.27	nan	nan
Biol. Rep.3: 0.5µg QProt	psaB	TNFGIGHR	900.457	2	451.236	16.6685	513.186	237.202	2.1635
Biol. Rep.3: 0.5µg QProt	atpB	LSIFETGIK	1006.57	2	504.292	46.8572	18506.2	26988.5	0.685708
Biol. Rep.3: 0.5µg QProt	atpB	TAPAFVDLDTR	1204.61	2	603.312	39.6964	9084.93	21581.7	0.420955
Biol. Rep.3: 0.5µg QProt	petA	IPAGPDLIVK	1021.62	2	511.816	37.0638	107.197	nan	nan
Biol. Rep.3: 0.5µg QProt	petA	NILVVGPVPGK	1091.67	2	546.842	40.231	19855.6	13141.1	1.51096
Biol. Rep.3: 0.5µg QProt	petA	IVAITALSEK	1043.62	2	522.819	38.1559	29938.4	22099.6	1.35471
Biol. Rep.3: 0.5µg QProt	petA	YPIYFGGNR	1085.53	2	543.772	38.194	13784.5	12709.7	1.08457
Biol. Rep.3: 0.5µg QProt	D1	VLNTWADIINR	1313.71	2	657.862	52.8299	3106.4	23840.2	0.130301
Biol. Rep.3: 0.5µg QProt	D1	EWELSFR	965.461	2	483.738	47.1355	nan	95.9374	nan
Biol. Rep.3: 0.5µg QProt	D1	NTWADIINR	1101.56	2	551.786	43.7177	8080	2253.01	3.58631
Biol. Rep.3: 0.5µg QProt	D1	LIFQYASFNNSR	1458.73	2	730.37	48.822	4987.55	4068.34	1.22594
Biol. Rep.3: 0.5µg QProt	LCI5	TALPADWR	928.477	2	465.246	32.6224	16722.3	1446.51	11.5604
Biol. Rep.3: 0.5µg QProt	psbD	LVFPEEVLPR	1197.68	2	599.845	53.6212	44270.1	53303.3	0.830532
Biol. Rep.3: 0.5µg QProt	psbD	NILLNEGIR	1040.6	2	521.306	38.5222	23281.8	29103.6	0.799963
Biol. Rep.3: 0.5µg QProt	psbD	TWFDDADDW	1169.43	2	585.722	nan	22.4097	25.5383	0.877497
Biol. Rep.3: 0.5µg QProt	rbcL	EVTLGFVDLMR	1278.66	3	427.229	nan	174.324	135.532	1.28622
Biol. Rep.3: 0.5µg QProt	rbcL	FLFVAEAIYK	1199.66	3	400.894	nan	32.7519	44.3292	0.738834
Biol. Rep.3: 0.5µg QProt	rbcL	LTYYTPDYVVR	1388.7	3	463.906	nan	93.6664	55.7987	1.67865
Biol. Rep.3: 0.5µg QProt	RBCS2	AYVSNESAIR	1108.55	3	370.524	nan	1198.94	12.3856	96.8012
Biol. Rep.3: 0.5µg QProt	RCA1	VPLILGIWGGK	1151.71	3	384.909	nan	26.8236	43.6786	0.614113
Biol. Rep.3: 0.5µg QProt	RCA1	SLVDEQENVK	1159.57	3	387.531	18.8073	672.406	158.845	4.23311
Biol. Rep.3: 0.5µg QProt	PCY1	LGADSGALEFVPK	1302.68	3	435.235	45.9372	128.321	472.665	0.271484
Biol. Rep.3: 0.5µg QProt	PCY1	DDYLNAPGETYSVK	1570.72	3	524.579	34.6088	1377.89	689.012	1.99981
Biol. Rep.3: 0.5µg QProt	psaB	TPLANLVYWK	1203.67	3	402.229	nan	36.4773	221.836	0.164434
Biol. Rep.3: 0.5µg QProt	psaB	ALYGFDFLLSSK	1359.71	3	454.243	14.2362	nan	43.6578	nan
Biol. Rep.3: 0.5µg QProt	atpB	TAPAFVDLDTR	1204.61	3	402.544	nan	102.731	50.1423	2.04878
Biol. Rep.3: 0.5µg QProt	petA	NILVVGPVPGK	1091.67	3	364.897	nan	77.1194	15.5877	4.94745
Biol. Rep.3: 0.5µg QProt	petA	YPIYFGGNR	1085.53	3	362.85	38.2399	82.6199	24.6541	3.35117
Biol. Rep.3: 0.5µg QProt	D1	VLNTWADIINR	1313.71	3	438.91	53.2195	241.404	2286.31	0.105587
Biol. Rep.3: 0.5µg QProt	D1	NTWADIINR	1101.56	3	368.193	nan	117.198	89.7403	1.30597
Biol. Rep.3: 0.5µg QProt	D1	LIFQYASFNNSR	1458.73	3	487.249	nan	32.1063	28.2416	1.13684
Biol. Rep.3: 0.5µg QProt	psbD	LVFPEEVLPR	1197.68	3	400.233	nan	24.9801	220.696	0.113188
Biol. Rep.3: 0.5µg QProt	psbD	TWFDDADDW	1169.43	3	390.817	nan	52.9837	19.0682	2.77865
Biol. Rep.3: 2.5µg QProt	LCI5	SALPSNWK	901.466	2	451.74	27.1043	42291.9	18472	2.28951
Biol. Rep.3: 2.5µg QProt	LCI5	SVLPANWR	941.508	2	471.761	36.1198	71353.4	8223.93	8.67632
Biol. Rep.3: 2.5µg QProt	rbcL	DTDILAAFR	1020.52	2	511.269	52.1875	54003.6	161931	0.333497
Biol. Rep.3: 2.5µg QProt	rbcL	EVTLGFVDLMR	1278.66	2	640.339	63.1869	8861.28	3364.34	2.63388
Biol. Rep.3: 2.5µg QProt	rbcL	FLFVAEAIYK	1199.66	2	600.837	60.3248	10914.9	30637.9	0.356254
Biol. Rep.3: 2.5µg QProt	rbcL	LTYYTPDYVVR	1388.7	2	695.356	42.1697	26174.1	100088	0.261512
Biol. Rep.3: 2.5µg QProt	RBCS2	AYVSNESAIR	1108.55	2	555.283	18.5576	33824.5	67339.1	0.502302
Biol. Rep.3: 2.5µg QProt	RBCS2	LVAFDNQK	933.492	2	467.753	22.6282	29150.1	66477.3	0.438497
Biol. Rep.3: 2.5µg QProt	RBCS2	YWTMWK	913.416	2	457.715	47.9705	11135.3	13902.5	0.800959
Biol. Rep.3: 2.5µg QProt	RBCS2	AFPDAYVR	937.466	2	469.74	31.7532	43031.6	67858.3	0.63414
Biol. Rep.3: 2.5µg QProt	RCA1	VPLILGIWGGK	1151.71	2	576.861	66.848	95393.5	2712.5	35.168
Biol. Rep.3: 2.5µg QProt	RCA1	IGQQLVNAR	997.567	2	499.791	20.5282	69003.4	3170.87	21.7617
Biol. Rep.3: 2.5µg QProt	RCA1	SLVDEQENVK	1159.57	2	580.793	18.8941	66669.6	2608.97	25.5539
Biol. Rep.3: 2.5µg QProt	PCY1	LGADSGALEFVPK	1302.68	2	652.348	44.8069	59965.6	34548.4	1.7357
Biol. Rep.3: 2.5µg QProt	PCY1	DDYLNAPGETYSVK	1570.72	2	786.365	34.4359	41030.5	3258.29	12.5926
Biol. Rep.3: 2.5µg QProt	psaB	TPLANLVYWK	1203.67	2	602.84	56.1043	76351.5	7405.05	10.3107
Biol. Rep.3: 2.5µg QProt	psaB	ALYGFDFLLSSK	1359.71	2	680.861	62.7223	136.345	91.2943	1.49347
Biol. Rep.3: 2.5µg QProt	psaB	TNFGIGHR	900.457	2	451.236	16.6439	1355.17	244.394	5.54502
Biol. Rep.3: 2.5µg QProt	atpB	LSIFETGIK	1006.57	2	504.292	46.8179	103437	27311.5	3.78731
Biol. Rep.3: 2.5µg QProt	atpB	TAPAFVDLDTR	1204.61	2	603.312	39.6353	48935.6	21708.6	2.2542
Biol. Rep.3: 2.5µg QProt	petA	IPAGPDLIVK	1021.62	2	511.816	37.1845	337.247	nan	nan
Biol. Rep.3: 2.5µg QProt	petA	NILVVGPVPGK	1091.67	2	546.842	40.3348	102333	11819.7	8.65784
Biol. Rep.3: 2.5µg QProt	petA	IVAITALSEK	1043.62	2	522.819	38.1329	118713	17112.2	6.93734
Biol. Rep.3: 2.5µg QProt	petA	YPIYFGGNR	1085.53	2	543.772	38.1017	60158.7	11044.3	5.44705
Biol. Rep.3: 2.5µg QProt	D1	VLNTWADIINR	1313.71	2	657.862	52.874	12102.4	20733.9	0.583701
Biol. Rep.3: 2.5µg QProt	D1	EWELSFR	965.461	2	483.738	48.6047	6388.86	3004.62	2.12634
Biol. Rep.3: 2.5µg QProt	D1	NTWADIINR	1101.56	2	551.786	43.7044	46001.8	2239.18	20.544
Biol. Rep.3: 2.5µg QProt	D1	LIFQYASFNNSR	1458.73	2	730.37	48.8193	29099.6	4008.92	7.25871
Biol. Rep.3: 2.5µg QProt	LCI5	TALPADWR	928.477	2	465.246	32.5328	68200.7	1347.35	50.6185
Biol. Rep.3: 2.5µg QProt	psbD	LVFPEEVLPR	1197.68	2	599.845	53.0644	151640	46517.4	3.25985
Biol. Rep.3: 2.5µg QProt	psbD	NILLNEGIR	1040.6	2	521.306	38.4252	113489	26347.4	4.3074
Biol. Rep.3: 2.5µg QProt	psbD	TWFDDADDW	1169.43	2	585.722	nan	74.59	559.511	0.133313
Biol. Rep.3: 2.5µg QProt	rbcL	EVTLGFVDLMR	1278.66	3	427.229	nan	174.895	194.18	0.900686
Biol. Rep.3: 2.5µg QProt	rbcL	FLFVAEAIYK	1199.66	3	400.894	nan	64.5417	57.3179	1.12603
Biol. Rep.3: 2.5µg QProt	rbcL	LTYYTPDYVVR	1388.7	3	463.906	42.5097	1829.49	5331.32	0.343159
Biol. Rep.3: 2.5µg QProt	RBCS2	AYVSNESAIR	1108.55	3	370.524	18.7813	169.447	311.53	0.543919
Biol. Rep.3: 2.5µg QProt	RCA1	VPLILGIWGGK	1151.71	3	384.909	nan	68.521	49.256	1.39112
Biol. Rep.3: 2.5µg QProt	RCA1	SLVDEQENVK	1159.57	3	387.531	18.853	1090.5	132	8.26137
Biol. Rep.3: 2.5µg QProt	PCY1	LGADSGALEFVPK	1302.68	3	435.235	45.9259	434.759	392.387	1.10799
Biol. Rep.3: 2.5µg QProt	PCY1	DDYLNAPGETYSVK	1570.72	3	524.579	34.5307	5622.33	628.099	8.95133
Biol. Rep.3: 2.5µg QProt	psaB	TPLANLVYWK	1203.67	3	402.229	nan	38.8446	72.1334	0.538511
Biol. Rep.3: 2.5µg QProt	psaB	ALYGFDFLLSSK	1359.71	3	454.243	nan	343.006	37.7957	9.07527
Biol. Rep.3: 2.5µg QProt	atpB	TAPAFVDLDTR	1204.61	3	402.544	nan	25.0559	16.4291	1.52509
Biol. Rep.3: 2.5µg QProt	petA	NILVVGPVPGK	1091.67	3	364.897	nan	75.5513	153.403	0.492501
Biol. Rep.3: 2.5µg QProt	petA	YPIYFGGNR	1085.53	3	362.85	38.3484	204.147	25.6862	7.94771
Biol. Rep.3: 2.5µg QProt	D1	VLNTWADIINR	1313.71	3	438.91	nan	674.904	57.8959	11.6572
Biol. Rep.3: 2.5µg QProt	D1	NTWADIINR	1101.56	3	368.193	nan	99.1222	74.8252	1.32472
Biol. Rep.3: 2.5µg QProt	D1	LIFQYASFNNSR	1458.73	3	487.249	nan	52.5584	27.1423	1.9364
Biol. Rep.3: 2.5µg QProt	psbD	LVFPEEVLPR	1197.68	3	400.233	nan	129.061	28.746	4.4897
Biol. Rep.3: 2.5µg QProt	psbD	TWFDDADDW	1169.43	3	390.817	nan	44.6197	20.1539	2.21395
Biol. Rep.3: 5µg QProt	LCI5	SALPSNWK	901.466	2	451.74	27.1346	90007.6	20001.7	4.5
Biol. Rep.3: 5µg QProt	LCI5	SVLPANWR	941.508	2	471.761	36.0812	142955	8245.49	17.3373
Biol. Rep.3: 5µg QProt	rbcL	DTDILAAFR	1020.52	2	511.269	51.9375	102225	156012	0.65524
Biol. Rep.3: 5µg QProt	rbcL	EVTLGFVDLMR	1278.66	2	640.339	60.0154	29688.7	4771.95	6.22151									2.5
Biol. Rep.3: 5µg QProt	rbcL	FLFVAEAIYK	1199.66	2	600.837	60.3045	18826.3	26465.7	0.711345
Biol. Rep.3: 5µg QProt	rbcL	LTYYTPDYVVR	1388.7	2	695.356	42.1782	51949	104754	0.495912
Biol. Rep.3: 5µg QProt	RBCS2	AYVSNESAIR	1108.55	2	555.283	18.5989	65463.2	57360.1	1.14127
Biol. Rep.3: 5µg QProt	RBCS2	LVAFDNQK	933.492	2	467.753	22.6729	62326.7	57190.1	1.08982
Biol. Rep.3: 5µg QProt	RBCS2	YWTMWK	913.416	2	457.715	47.91	41177.8	20820.7	1.97774
Biol. Rep.3: 5µg QProt	RBCS2	AFPDAYVR	937.466	2	469.74	31.9109	122346	82479.5	1.48335
Biol. Rep.3: 5µg QProt	RCA1	VPLILGIWGGK	1151.71	2	576.861	66.7864	258071	2769.71	93.1764
Biol. Rep.3: 5µg QProt	RCA1	IGQQLVNAR	997.567	2	499.791	20.6201	112349	2777.64	40.4475
Biol. Rep.3: 5µg QProt	RCA1	SLVDEQENVK	1159.57	2	580.793	18.9107	117947	2386.05	49.4318
Biol. Rep.3: 5µg QProt	PCY1	LGADSGALEFVPK	1302.68	2	652.348	44.745	103333	28941.5	3.57041
Biol. Rep.3: 5µg QProt	PCY1	DDYLNAPGETYSVK	1570.72	2	786.365	34.411	82471.4	3639.87	22.6578
Biol. Rep.3: 5µg QProt	psaB	TPLANLVYWK	1203.67	2	602.84	56.0554	153926	8149.55	18.8876
Biol. Rep.3: 5µg QProt	psaB	ALYGFDFLLSSK	1359.71	2	680.861	67.4026	26675.4	1537.88	17.3455
Biol. Rep.3: 5µg QProt	psaB	TNFGIGHR	900.457	2	451.236	16.7059	2022.67	210.981	9.58697
Biol. Rep.3: 5µg QProt	atpB	LSIFETGIK	1006.57	2	504.292	46.8139	172474	25170.4	6.85228
Biol. Rep.3: 5µg QProt	atpB	TAPAFVDLDTR	1204.61	2	603.312	39.6332	96053.4	20459.6	4.69478
Biol. Rep.3: 5µg QProt	petA	IPAGPDLIVK	1021.62	2	511.816	39.2055	123732	15290.8	8.09191
Biol. Rep.3: 5µg QProt	petA	NILVVGPVPGK	1091.67	2	546.842	40.2914	214688	12041.1	17.8296
Biol. Rep.3: 5µg QProt	petA	IVAITALSEK	1043.62	2	522.819	37.9799	211992	16738.1	12.6652
Biol. Rep.3: 5µg QProt	petA	YPIYFGGNR	1085.53	2	543.772	38.0104	118050	10130.7	11.6526
Biol. Rep.3: 5µg QProt	D1	VLNTWADIINR	1313.71	2	657.862	52.818	23957	22436.8	1.06775
Biol. Rep.3: 5µg QProt	D1	EWELSFR	965.461	2	483.738	48.5829	13713	3004.72	4.56383
Biol. Rep.3: 5µg QProt	D1	NTWADIINR	1101.56	2	551.786	43.883	96155.1	417.395	230.369
Biol. Rep.3: 5µg QProt	D1	LIFQYASFNNSR	1458.73	2	730.37	48.2642	55214	938.112	58.8565
Biol. Rep.3: 5µg QProt	LCI5	TALPADWR	928.477	2	465.246	32.8385	138444	1587.56	87.2055
Biol. Rep.3: 5µg QProt	psbD	LVFPEEVLPR	1197.68	2	599.845	53.4444	369694	37519	9.85352
Biol. Rep.3: 5µg QProt	psbD	NILLNEGIR	1040.6	2	521.306	38.3481	230287	25911.9	8.88729
Biol. Rep.3: 5µg QProt	psbD	TWFDDADDW	1169.43	2	585.722	nan	19.0246	25.2354	0.753888
Biol. Rep.3: 5µg QProt	rbcL	EVTLGFVDLMR	1278.66	3	427.229	nan	8.81611	41.7321	0.211255
Biol. Rep.3: 5µg QProt	rbcL	FLFVAEAIYK	1199.66	3	400.894	nan	66.7403	44.5915	1.49671
Biol. Rep.3: 5µg QProt	rbcL	LTYYTPDYVVR	1388.7	3	463.906	nan	74.724	19.27	3.87774
Biol. Rep.3: 5µg QProt	RBCS2	AYVSNESAIR	1108.55	3	370.524	18.8296	291.315	275.537	1.05726
Biol. Rep.3: 5µg QProt	RCA1	VPLILGIWGGK	1151.71	3	384.909	nan	33.4704	39.324	0.851143
Biol. Rep.3: 5µg QProt	RCA1	SLVDEQENVK	1159.57	3	387.531	18.8515	1870.15	109.098	17.1419
Biol. Rep.3: 5µg QProt	PCY1	LGADSGALEFVPK	1302.68	3	435.235	45.8883	695.132	391.222	1.77682
Biol. Rep.3: 5µg QProt	PCY1	DDYLNAPGETYSVK	1570.72	3	524.579	34.4108	10153.8	555.889	18.2658
Biol. Rep.3: 5µg QProt	psaB	TPLANLVYWK	1203.67	3	402.229	nan	32.0833	73.2737	0.437855
Biol. Rep.3: 5µg QProt	psaB	ALYGFDFLLSSK	1359.71	3	454.243	nan	517.444	38.253	13.5269
Biol. Rep.3: 5µg QProt	atpB	TAPAFVDLDTR	1204.61	3	402.544	nan	137.642	78.0833	1.76276
Biol. Rep.3: 5µg QProt	petA	NILVVGPVPGK	1091.67	3	364.897	nan	20.9526	183.148	0.114402
Biol. Rep.3: 5µg QProt	petA	YPIYFGGNR	1085.53	3	362.85	38.2251	328.437	32.7695	10.0226
Biol. Rep.3: 5µg QProt	D1	VLNTWADIINR	1313.71	3	438.91	nan	713.232	47.0039	15.1739
Biol. Rep.3: 5µg QProt	D1	NTWADIINR	1101.56	3	368.193	43.9326	607.096	41.3227	14.6916
Biol. Rep.3: 5µg QProt	D1	LIFQYASFNNSR	1458.73	3	487.249	nan	52.5904	24.9143	2.11086
Biol. Rep.3: 5µg QProt	psbD	LVFPEEVLPR	1197.68	3	400.233	nan	38.6152	22.0457	1.7516
Biol. Rep.3: 5µg QProt	psbD	TWFDDADDW	1169.43	3	390.817	nan	54.754	18.9677	2.88669
Biol. Rep.4: 0.25µg QProt	LCI5	SALPSNWK	901.466	2	451.74	27.22	18774.2	13817.2	1.35876
Biol. Rep.4: 0.25µg QProt	LCI5	SVLPANWR	941.508	2	471.761	36.328	32544.5	10856.2	2.99778
Biol. Rep.4: 0.25µg QProt	rbcL	DTDILAAFR	1020.52	2	511.269	52.5376	23430.4	132482	0.176857
Biol. Rep.4: 0.25µg QProt	rbcL	EVTLGFVDLMR	1278.66	2	640.339	63.3398	5041.95	3562.15	1.41542
Biol. Rep.4: 0.25µg QProt	rbcL	FLFVAEAIYK	1199.66	2	600.837	60.2373	388.822	11589.5	0.0335496
Biol. Rep.4: 0.25µg QProt	rbcL	LTYYTPDYVVR	1388.7	2	695.356	42.3764	13451.7	82000.7	0.164043
Biol. Rep.4: 0.25µg QProt	RBCS2	AYVSNESAIR	1108.55	2	555.283	18.7049	9250.46	35171	0.263014
Biol. Rep.4: 0.25µg QProt	RBCS2	LVAFDNQK	933.492	2	467.753	22.7975	9398.66	47186	0.199183
Biol. Rep.4: 0.25µg QProt	RBCS2	YWTMWK	913.416	2	457.715	48.241	8752.49	15803.8	0.553821
Biol. Rep.4: 0.25µg QProt	RBCS2	AFPDAYVR	937.466	2	469.74	32.1089	26963	84290.3	0.319882
Biol. Rep.4: 0.25µg QProt	RCA1	VPLILGIWGGK	1151.71	2	576.861	67.0332	55649.5	2896.18	19.2148
Biol. Rep.4: 0.25µg QProt	RCA1	IGQQLVNAR	997.567	2	499.791	20.7669	20841.8	2851.94	7.30796
Biol. Rep.4: 0.25µg QProt	RCA1	SLVDEQENVK	1159.57	2	580.793	19.6783	15764.8	2149.3	7.33488
Biol. Rep.4: 0.25µg QProt	PCY1	LGADSGALEFVPK	1302.68	2	652.348	45.8885	17299.3	35466	0.487771
Biol. Rep.4: 0.25µg QProt	PCY1	DDYLNAPGETYSVK	1570.72	2	786.365	34.5973	15124	3877.24	3.90071
Biol. Rep.4: 0.25µg QProt	psaB	TPLANLVYWK	1203.67	2	602.84	56.2023	35878.6	18178	1.97374
Biol. Rep.4: 0.25µg QProt	psaB	ALYGFDFLLSSK	1359.71	2	680.861	67.6237	2503.86	1721.12	1.45478
Biol. Rep.4: 0.25µg QProt	psaB	TNFGIGHR	900.457	2	451.236	16.6645	167.422	75.9803	2.2035
Biol. Rep.4: 0.25µg QProt	atpB	LSIFETGIK	1006.57	2	504.292	47.0204	42335	43142.6	0.981279
Biol. Rep.4: 0.25µg QProt	atpB	TAPAFVDLDTR	1204.61	2	603.312	39.7956	20280.2	34943.4	0.580372
Biol. Rep.4: 0.25µg QProt	petA	IPAGPDLIVK	1021.62	2	511.816	31.5193	590.043	nan	nan
Biol. Rep.4: 0.25µg QProt	petA	NILVVGPVPGK	1091.67	2	546.842	40.5135	49390.8	25977.9	1.90126
Biol. Rep.4: 0.25µg QProt	petA	IVAITALSEK	1043.62	2	522.819	38.2217	42619.2	33721.4	1.26386
Biol. Rep.4: 0.25µg QProt	petA	YPIYFGGNR	1085.53	2	543.772	38.2718	28943.1	26320	1.09966
Biol. Rep.4: 0.25µg QProt	D1	VLNTWADIINR	1313.71	2	657.862	52.2323	310.187	112.395	2.75979
Biol. Rep.4: 0.25µg QProt	D1	EWELSFR	965.461	2	483.738	48.7487	2158.17	5344.39	0.403819
Biol. Rep.4: 0.25µg QProt	D1	NTWADIINR	1101.56	2	551.786	43.8804	21647	332.715	65.0615
Biol. Rep.4: 0.25µg QProt	D1	LIFQYASFNNSR	1458.73	2	730.37	48.9584	11786.3	7919.16	1.48832
Biol. Rep.4: 0.25µg QProt	LCI5	TALPADWR	928.477	2	465.246	32.7696	29135.8	3046.36	9.56415
Biol. Rep.4: 0.25µg QProt	psbD	LVFPEEVLPR	1197.68	2	599.845	53.3717	84319	90769.9	0.928931
Biol. Rep.4: 0.25µg QProt	psbD	NILLNEGIR	1040.6	2	521.306	38.6007	53518.6	57758.7	0.92659
Biol. Rep.4: 0.25µg QProt	psbD	TWFDDADDW	1169.43	2	585.722	nan	nan	6.4192	nan
Biol. Rep.4: 0.25µg QProt	rbcL	EVTLGFVDLMR	1278.66	3	427.229	nan	51.3582	35.1486	1.46117
Biol. Rep.4: 0.25µg QProt	rbcL	FLFVAEAIYK	1199.66	3	400.894	nan	341.654	58.0851	5.88195
Biol. Rep.4: 0.25µg QProt	rbcL	LTYYTPDYVVR	1388.7	3	463.906	nan	65.1329	79.0013	0.824454
Biol. Rep.4: 0.25µg QProt	RBCS2	AYVSNESAIR	1108.55	3	370.524	nan	40.5418	20.944	1.93573
Biol. Rep.4: 0.25µg QProt	RCA1	VPLILGIWGGK	1151.71	3	384.909	nan	11.9699	112.756	0.106157
Biol. Rep.4: 0.25µg QProt	RCA1	SLVDEQENVK	1159.57	3	387.531	18.9892	341.414	64.1371	5.32319
Biol. Rep.4: 0.25µg QProt	PCY1	LGADSGALEFVPK	1302.68	3	435.235	46.0921	160.989	390.177	0.412605
Biol. Rep.4: 0.25µg QProt	PCY1	DDYLNAPGETYSVK	1570.72	3	524.579	34.7289	2374.5	724.069	3.27938
Biol. Rep.4: 0.25µg QProt	psaB	TPLANLVYWK	1203.67	3	402.229	23.3236	nan	396.9	nan
Biol. Rep.4: 0.25µg QProt	psaB	ALYGFDFLLSSK	1359.71	3	454.243	nan	95.7625	90.5049	1.05809
Biol. Rep.4: 0.25µg QProt	atpB	TAPAFVDLDTR	1204.61	3	402.544	nan	47.1184	40.7376	1.15663
Biol. Rep.4: 0.25µg QProt	petA	NILVVGPVPGK	1091.67	3	364.897	nan	38.5974	90.2754	0.427551
Biol. Rep.4: 0.25µg QProt	petA	YPIYFGGNR	1085.53	3	362.85	nan	34.2557	99.8742	0.342988
Biol. Rep.4: 0.25µg QProt	D1	VLNTWADIINR	1313.71	3	438.91	nan	105.133	69.1721	1.51987
Biol. Rep.4: 0.25µg QProt	D1	NTWADIINR	1101.56	3	368.193	nan	37.5743	321.829	0.116752
Biol. Rep.4: 0.25µg QProt	D1	LIFQYASFNNSR	1458.73	3	487.249	49.2452	3574.35	2293.18	1.55869
Biol. Rep.4: 0.25µg QProt	psbD	LVFPEEVLPR	1197.68	3	400.233	nan	241.375	143.096	1.68681
Biol. Rep.4: 0.25µg QProt	psbD	TWFDDADDW	1169.43	3	390.817	nan	nan	89.0297	nan
Biol. Rep.4: 0.5µg QProt	LCI5	SALPSNWK	901.466	2	451.74	27.1673	24873.5	17844.5	1.3939
Biol. Rep.4: 0.5µg QProt	LCI5	SVLPANWR	941.508	2	471.761	36.2746	38912.5	9058.75	4.29557
Biol. Rep.4: 0.5µg QProt	rbcL	DTDILAAFR	1020.52	2	511.269	52.3426	29538.2	110610	0.267049
Biol. Rep.4: 0.5µg QProt	rbcL	EVTLGFVDLMR	1278.66	2	640.339	63.4235	3367.12	1126.41	2.98925
Biol. Rep.4: 0.5µg QProt	rbcL	FLFVAEAIYK	1199.66	2	600.837	60.5408	4701.12	16121.8	0.2916
Biol. Rep.4: 0.5µg QProt	rbcL	LTYYTPDYVVR	1388.7	2	695.356	42.3604	21325.6	73501.3	0.29014
Biol. Rep.4: 0.5µg QProt	RBCS2	AYVSNESAIR	1108.55	2	555.283	18.6002	18273.3	47409.2	0.385438
Biol. Rep.4: 0.5µg QProt	RBCS2	LVAFDNQK	933.492	2	467.753	22.686	18682.9	69276.2	0.269686
Biol. Rep.4: 0.5µg QProt	RBCS2	YWTMWK	913.416	2	457.715	48.186	4998.52	6699.85	0.746064
Biol. Rep.4: 0.5µg QProt	RBCS2	AFPDAYVR	937.466	2	469.74	32.0658	33418.1	81889	0.40809
Biol. Rep.4: 0.5µg QProt	RCA1	VPLILGIWGGK	1151.71	2	576.861	67.0904	57860.1	4632.84	12.4891
Biol. Rep.4: 0.5µg QProt	RCA1	IGQQLVNAR	997.567	2	499.791	20.6245	44009.8	3735.84	11.7804
Biol. Rep.4: 0.5µg QProt	RCA1	SLVDEQENVK	1159.57	2	580.793	18.9781	30260.6	2683.14	11.2781
Biol. Rep.4: 0.5µg QProt	PCY1	LGADSGALEFVPK	1302.68	2	652.348	45.8537	50655.1	47166	1.07398
Biol. Rep.4: 0.5µg QProt	PCY1	DDYLNAPGETYSVK	1570.72	2	786.365	34.5492	26671.2	4189.27	6.36655
Biol. Rep.4: 0.5µg QProt	psaB	TPLANLVYWK	1203.67	2	602.84	56.2162	43965.1	16952.1	2.59349
Biol. Rep.4: 0.5µg QProt	psaB	ALYGFDFLLSSK	1359.71	2	680.861	67.67	4304.14	2108.64	2.0412
Biol. Rep.4: 0.5µg QProt	psaB	TNFGIGHR	900.457	2	451.236	16.6719	324.91	246.195	1.31973
Biol. Rep.4: 0.5µg QProt	atpB	LSIFETGIK	1006.57	2	504.292	46.9788	60043.7	43882.6	1.36828
Biol. Rep.4: 0.5µg QProt	atpB	TAPAFVDLDTR	1204.61	2	603.312	39.7796	19957.4	31864.3	0.626324
Biol. Rep.4: 0.5µg QProt	petA	IPAGPDLIVK	1021.62	2	511.816	37.547	647.681	53.1672	12.182
Biol. Rep.4: 0.5µg QProt	petA	NILVVGPVPGK	1091.67	2	546.842	40.4652	66861.4	24659.7	2.71137
Biol. Rep.4: 0.5µg QProt	petA	IVAITALSEK	1043.62	2	522.819	38.0301	47723	34872.4	1.3685
Biol. Rep.4: 0.5µg QProt	petA	YPIYFGGNR	1085.53	2	543.772	38.2414	35278.8	19195.8	1.83785
Biol. Rep.4: 0.5µg QProt	D1	VLNTWADIINR	1313.71	2	657.862	52.3289	143.129	75.9777	1.88383
Biol. Rep.4: 0.5µg QProt	D1	EWELSFR	965.461	2	483.738	48.7674	3120.6	5674.97	0.549889
Biol. Rep.4: 0.5µg QProt	D1	NTWADIINR	1101.56	2	551.786	43.8544	27368.2	306.86	89.1881
Biol. Rep.4: 0.5µg QProt	D1	LIFQYASFNNSR	1458.73	2	730.37	48.9158	13952.4	6143.43	2.27111
Biol. Rep.4: 0.5µg QProt	LCI5	TALPADWR	928.477	2	465.246	32.7154	37408	759.54	49.2509
Biol. Rep.4: 0.5µg QProt	psbD	LVFPEEVLPR	1197.68	2	599.845	53.7592	103244	79175.5	1.30399
Biol. Rep.4: 0.5µg QProt	psbD	NILLNEGIR	1040.6	2	521.306	38.5807	67943	56888.3	1.19432
Biol. Rep.4: 0.5µg QProt	psbD	TWFDDADDW	1169.43	2	585.722	nan	nan	48.0481	nan
Biol. Rep.4: 0.5µg QProt	rbcL	EVTLGFVDLMR	1278.66	3	427.229	nan	nan	45.5134	nan
Biol. Rep.4: 0.5µg QProt	rbcL	FLFVAEAIYK	1199.66	3	400.894	nan	20.7496	50.4067	0.411644
Biol. Rep.4: 0.5µg QProt	rbcL	LTYYTPDYVVR	1388.7	3	463.906	42.6105	1597.55	5155.77	0.309857
Biol. Rep.4: 0.5µg QProt	RBCS2	AYVSNESAIR	1108.55	3	370.524	nan	1105.99	47.5034	23.2824
Biol. Rep.4: 0.5µg QProt	RCA1	VPLILGIWGGK	1151.71	3	384.909	nan	79.4749	182.487	0.43551
Biol. Rep.4: 0.5µg QProt	RCA1	SLVDEQENVK	1159.57	3	387.531	nan	29.9171	105.055	0.284775
Biol. Rep.4: 0.5µg QProt	PCY1	LGADSGALEFVPK	1302.68	3	435.235	46.0876	394.786	487.805	0.809311
Biol. Rep.4: 0.5µg QProt	PCY1	DDYLNAPGETYSVK	1570.72	3	524.579	34.6822	4086.11	788.46	5.18239
Biol. Rep.4: 0.5µg QProt	psaB	TPLANLVYWK	1203.67	3	402.229	nan	129.993	170.038	0.764497
Biol. Rep.4: 0.5µg QProt	psaB	ALYGFDFLLSSK	1359.71	3	454.243	nan	71.1679	44.3583	1.60439
Biol. Rep.4: 0.5µg QProt	atpB	TAPAFVDLDTR	1204.61	3	402.544	nan	56.0158	223.271	0.250887
Biol. Rep.4: 0.5µg QProt	petA	NILVVGPVPGK	1091.67	3	364.897	nan	187.864	35.8632	5.23835
Biol. Rep.4: 0.5µg QProt	petA	YPIYFGGNR	1085.53	3	362.85	nan	28.0339	195.069	0.143713
Biol. Rep.4: 0.5µg QProt	D1	VLNTWADIINR	1313.71	3	438.91	nan	103.603	86.4911	1.19784
Biol. Rep.4: 0.5µg QProt	D1	NTWADIINR	1101.56	3	368.193	nan	53.7528	24.9458	2.15478
Biol. Rep.4: 0.5µg QProt	D1	LIFQYASFNNSR	1458.73	3	487.249	49.1901	4297.03	2006.48	2.14157
Biol. Rep.4: 0.5µg QProt	psbD	LVFPEEVLPR	1197.68	3	400.233	nan	39.5447	53.3516	0.74121
Biol. Rep.4: 0.5µg QProt	psbD	TWFDDADDW	1169.43	3	390.817	nan	167.009	115.718	1.44324
Biol. Rep.4: 2.5µg QProt	LCI5	SALPSNWK	901.466	2	451.74	26.9829	216475	22703.3	9.53498
Biol. Rep.4: 2.5µg QProt	LCI5	SVLPANWR	941.508	2	471.761	35.9211	332922	13114.4	25.3859
Biol. Rep.4: 2.5µg QProt	rbcL	DTDILAAFR	1020.52	2	511.269	52.1671	277786	171427	1.62043
Biol. Rep.4: 2.5µg QProt	rbcL	EVTLGFVDLMR	1278.66	2	640.339	63.2366	54177.6	4566.93	11.8503
Biol. Rep.4: 2.5µg QProt	rbcL	FLFVAEAIYK	1199.66	2	600.837	60.4118	39790.9	24510.9	1.6234
Biol. Rep.4: 2.5µg QProt	rbcL	LTYYTPDYVVR	1388.7	2	695.356	42.1377	116912	124718	0.937412
Biol. Rep.4: 2.5µg QProt	RBCS2	AYVSNESAIR	1108.55	2	555.283	18.5893	90396.4	49111.8	1.84063
Biol. Rep.4: 2.5µg QProt	RBCS2	LVAFDNQK	933.492	2	467.753	22.6345	102728	49276	2.08474
Biol. Rep.4: 2.5µg QProt	RBCS2	YWTMWK	913.416	2	457.715	47.8839	92683.4	22323.9	4.15175
Biol. Rep.4: 2.5µg QProt	RBCS2	AFPDAYVR	937.466	2	469.74	31.7638	120834	53337.3	2.26546
Biol. Rep.4: 2.5µg QProt	RCA1	VPLILGIWGGK	1151.71	2	576.861	66.8077	427285	4294.15	99.504
Biol. Rep.4: 2.5µg QProt	RCA1	IGQQLVNAR	997.567	2	499.791	20.5495	243963	3920.15	62.233
Biol. Rep.4: 2.5µg QProt	RCA1	SLVDEQENVK	1159.57	2	580.793	18.8658	174685	3032.22	57.6098
Biol. Rep.4: 2.5µg QProt	PCY1	LGADSGALEFVPK	1302.68	2	652.348	45.6863	253302	46598	5.43591
Biol. Rep.4: 2.5µg QProt	PCY1	DDYLNAPGETYSVK	1570.72	2	786.365	34.352	134186	5431.04	24.7073
Biol. Rep.4: 2.5µg QProt	psaB	TPLANLVYWK	1203.67	2	602.84	56.0275	327137	12112.6	27.0081
Biol. Rep.4: 2.5µg QProt	psaB	ALYGFDFLLSSK	1359.71	2	680.861	67.5133	21583.9	1965.56	10.9811
Biol. Rep.4: 2.5µg QProt	psaB	TNFGIGHR	900.457	2	451.236	nan	380.959	520.702	0.731625
Biol. Rep.4: 2.5µg QProt	atpB	LSIFETGIK	1006.57	2	504.292	46.7377	343036	35340.5	9.70659
Biol. Rep.4: 2.5µg QProt	atpB	TAPAFVDLDTR	1204.61	2	603.312	39.5547	143.252	30127.6	0.00475484
Biol. Rep.4: 2.5µg QProt	petA	IPAGPDLIVK	1021.62	2	511.816	33.5892	139.257	nan	nan
Biol. Rep.4: 2.5µg QProt	petA	NILVVGPVPGK	1091.67	2	546.842	40.2223	489683	22254.5	22.0037
Biol. Rep.4: 2.5µg QProt	petA	IVAITALSEK	1043.62	2	522.819	37.7409	379906	27871	13.6308
Biol. Rep.4: 2.5µg QProt	petA	YPIYFGGNR	1085.53	2	543.772	37.7834	292616	18533.9	15.7881
Biol. Rep.4: 2.5µg QProt	D1	VLNTWADIINR	1313.71	2	657.862	52.2822	210.386	35607.6	0.00590844
Biol. Rep.4: 2.5µg QProt	D1	EWELSFR	965.461	2	483.738	48.6125	30532.6	5698.12	5.35837
Biol. Rep.4: 2.5µg QProt	D1	NTWADIINR	1101.56	2	551.786	43.5865	256894	1817.53	141.342
Biol. Rep.4: 2.5µg QProt	D1	LIFQYASFNNSR	1458.73	2	730.37	48.7354	153458	7512.36	20.4274
Biol. Rep.4: 2.5µg QProt	LCI5	TALPADWR	928.477	2	465.246	37.4017	856.079	72.221	11.8536
Biol. Rep.4: 2.5µg QProt	psbD	LVFPEEVLPR	1197.68	2	599.845	52.7785	345824	23165.4	14.9284
Biol. Rep.4: 2.5µg QProt	psbD	NILLNEGIR	1040.6	2	521.306	38.1163	552522	46811.7	11.8031
Biol. Rep.4: 2.5µg QProt	psbD	TWFDDADDW	1169.43	2	585.722	nan	23.0953	23.3495	0.989116
Biol. Rep.4: 2.5µg QProt	rbcL	EVTLGFVDLMR	1278.66	3	427.229	nan	nan	22.7698	nan
Biol. Rep.4: 2.5µg QProt	rbcL	FLFVAEAIYK	1199.66	3	400.894	nan	30.3524	48.6845	0.623452
Biol. Rep.4: 2.5µg QProt	rbcL	LTYYTPDYVVR	1388.7	3	463.906	43.065	9291.51	6722.3	1.38219
Biol. Rep.4: 2.5µg QProt	RBCS2	AYVSNESAIR	1108.55	3	370.524	nan	607.269	37.118	16.3605
Biol. Rep.4: 2.5µg QProt	RCA1	VPLILGIWGGK	1151.71	3	384.909	nan	17.4246	33.514	0.519922
Biol. Rep.4: 2.5µg QProt	RCA1	SLVDEQENVK	1159.57	3	387.531	18.9145	2599.76	75.6751	34.3543
Biol. Rep.4: 2.5µg QProt	PCY1	LGADSGALEFVPK	1302.68	3	435.235	45.9397	2168.36	447.534	4.84512
Biol. Rep.4: 2.5µg QProt	PCY1	DDYLNAPGETYSVK	1570.72	3	524.579	34.23	26233.9	nan	nan
Biol. Rep.4: 2.5µg QProt	psaB	TPLANLVYWK	1203.67	3	402.229	56.1436	6624.05	79.2027	83.6342
Biol. Rep.4: 2.5µg QProt	psaB	ALYGFDFLLSSK	1359.71	3	454.243	nan	123.926	40.8298	3.0352
Biol. Rep.4: 2.5µg QProt	atpB	TAPAFVDLDTR	1204.61	3	402.544	nan	28.235	181.805	0.155304
Biol. Rep.4: 2.5µg QProt	petA	NILVVGPVPGK	1091.67	3	364.897	40.1104	249.417	108.627	2.2961
Biol. Rep.4: 2.5µg QProt	petA	YPIYFGGNR	1085.53	3	362.85	nan	34.2573	192.834	0.177652
Biol. Rep.4: 2.5µg QProt	D1	VLNTWADIINR	1313.71	3	438.91	53.2042	5348.4	3320.63	1.61066
Biol. Rep.4: 2.5µg QProt	D1	NTWADIINR	1101.56	3	368.193	44.0155	1226.59	37.5162	32.6948
Biol. Rep.4: 2.5µg QProt	D1	LIFQYASFNNSR	1458.73	3	487.249	48.9572	41128.3	2569.7	16.0051
Biol. Rep.4: 2.5µg QProt	psbD	LVFPEEVLPR	1197.68	3	400.233	nan	24.1819	187.047	0.129282
Biol. Rep.4: 2.5µg QProt	psbD	TWFDDADDW	1169.43	3	390.817	nan	38.6614	15.3224	2.52319
Biol. Rep.4: 5µg QProt	LCI5	SALPSNWK	901.466	2	451.74	26.8586	288317	18330.3	15.729
Biol. Rep.4: 5µg QProt	LCI5	SVLPANWR	941.508	2	471.761	35.6216	518201	13070.8	39.6457
Biol. Rep.4: 5µg QProt	rbcL	DTDILAAFR	1020.52	2	511.269	52.0578	356102	194636	1.82958
Biol. Rep.4: 5µg QProt	rbcL	EVTLGFVDLMR	1278.66	2	640.339	63.0901	64487.7	3625.45	17.7875
Biol. Rep.4: 5µg QProt	rbcL	FLFVAEAIYK	1199.66	2	600.837	60.2245	83973.1	31466.3	2.66867
Biol. Rep.4: 5µg QProt	rbcL	LTYYTPDYVVR	1388.7	2	695.356	41.9043	187846	112558	1.66888
Biol. Rep.4: 5µg QProt	RBCS2	AYVSNESAIR	1108.55	2	555.283	18.5027	128192	43121.1	2.97285
Biol. Rep.4: 5µg QProt	RBCS2	LVAFDNQK	933.492	2	467.753	22.5676	95690.9	34589.2	2.76649
Biol. Rep.4: 5µg QProt	RBCS2	YWTMWK	913.416	2	457.715	47.616	84056.7	13695.1	6.13772
Biol. Rep.4: 5µg QProt	RBCS2	AFPDAYVR	937.466	2	469.74	31.5412	456631	3137.02	145.562
Biol. Rep.4: 5µg QProt	RCA1	VPLILGIWGGK	1151.71	2	576.861	66.439	214710	3419.81	62.7841
Biol. Rep.4: 5µg QProt	RCA1	IGQQLVNAR	997.567	2	499.791	20.478	320576	4389.97	73.0246
Biol. Rep.4: 5µg QProt	RCA1	SLVDEQENVK	1159.57	2	580.793	18.9215	227337	2719.86	83.5843
Biol. Rep.4: 5µg QProt	PCY1	LGADSGALEFVPK	1302.68	2	652.348	45.4459	402383	46193.2	8.71087
Biol. Rep.4: 5µg QProt	PCY1	DDYLNAPGETYSVK	1570.72	2	786.365	34.195	191466	5335.41	35.8859
Biol. Rep.4: 5µg QProt	psaB	TPLANLVYWK	1203.67	2	602.84	55.8252	379840	7972.36	47.6447
Biol. Rep.4: 5µg QProt	psaB	ALYGFDFLLSSK	1359.71	2	680.861	67.4515	72134.9	2292.96	31.4593
Biol. Rep.4: 5µg QProt	psaB	TNFGIGHR	900.457	2	451.236	16.824	506.067	72.8212	6.94944
Biol. Rep.4: 5µg QProt	atpB	LSIFETGIK	1006.57	2	504.292	46.3927	330108	24860.5	13.2784
Biol. Rep.4: 5µg QProt	atpB	TAPAFVDLDTR	1204.61	2	603.312	35.654	120.021	nan	nan
Biol. Rep.4: 5µg QProt	petA	IPAGPDLIVK	1021.62	2	511.816	34.9623	220.897	106.024	2.08346
Biol. Rep.4: 5µg QProt	petA	NILVVGPVPGK	1091.67	2	546.842	39.9893	676332	18580.2	36.4006
Biol. Rep.4: 5µg QProt	petA	IVAITALSEK	1043.62	2	522.819	37.5234	695332	22369.1	31.0845
Biol. Rep.4: 5µg QProt	petA	YPIYFGGNR	1085.53	2	543.772	37.5114	455986	14023.6	32.5155
Biol. Rep.4: 5µg QProt	D1	VLNTWADIINR	1313.71	2	657.862	52.6628	104743	29294.6	3.57549
Biol. Rep.4: 5µg QProt	D1	EWELSFR	965.461	2	483.738	48.4559	47852.6	4461.64	10.7253
Biol. Rep.4: 5µg QProt	D1	NTWADIINR	1101.56	2	551.786	43.2651	370954	1770.84	209.479
Biol. Rep.4: 5µg QProt	D1	LIFQYASFNNSR	1458.73	2	730.37	48.5366	207597	6766.02	30.6823
Biol. Rep.4: 5µg QProt	LCI5	TALPADWR	928.477	2	465.246	32.175	346019	3994.74	86.6185
Biol. Rep.4: 5µg QProt	psbD	LVFPEEVLPR	1197.68	2	599.845	53.5166	527474	34744.9	15.1813
Biol. Rep.4: 5µg QProt	psbD	NILLNEGIR	1040.6	2	521.306	37.7695	645502	40695.1	15.8619
Biol. Rep.4: 5µg QProt	psbD	TWFDDADDW	1169.43	2	585.722	nan	21.4659	27.8253	0.771452
Biol. Rep.4: 5µg QProt	rbcL	EVTLGFVDLMR	1278.66	3	427.229	nan	80.53	51.0908	1.57621
Biol. Rep.4: 5µg QProt	rbcL	FLFVAEAIYK	1199.66	3	400.894	nan	44.5016	26.5331	1.67721
Biol. Rep.4: 5µg QProt	rbcL	LTYYTPDYVVR	1388.7	3	463.906	42.1709	18030.7	9091.52	1.98325
Biol. Rep.4: 5µg QProt	RBCS2	AYVSNESAIR	1108.55	3	370.524	nan	349.119	18.2901	19.0879
Biol. Rep.4: 5µg QProt	RCA1	VPLILGIWGGK	1151.71	3	384.909	nan	28.0316	12.6304	2.21938
Biol. Rep.4: 5µg QProt	RCA1	SLVDEQENVK	1159.57	3	387.531	18.9839	3378.08	34.8606	96.9024
Biol. Rep.4: 5µg QProt	PCY1	LGADSGALEFVPK	1302.68	3	435.235	45.7385	3407.49	nan	nan
Biol. Rep.4: 5µg QProt	PCY1	DDYLNAPGETYSVK	1570.72	3	524.579	34.288	44366.4	1094.35	40.5415
Biol. Rep.4: 5µg QProt	psaB	TPLANLVYWK	1203.67	3	402.229	23.1587	3600.46	104.594	34.4233
Biol. Rep.4: 5µg QProt	psaB	ALYGFDFLLSSK	1359.71	3	454.243	nan	58.9318	68.0083	0.866537
Biol. Rep.4: 5µg QProt	atpB	TAPAFVDLDTR	1204.61	3	402.544	nan	109.538	341.163	0.321072
Biol. Rep.4: 5µg QProt	petA	NILVVGPVPGK	1091.67	3	364.897	nan	45.5601	26.4845	1.72026
Biol. Rep.4: 5µg QProt	petA	YPIYFGGNR	1085.53	3	362.85	nan	24.5436	122.717	0.200002
Biol. Rep.4: 5µg QProt	D1	VLNTWADIINR	1313.71	3	438.91	53.0141	8681.53	-40.3371	-215.225
Biol. Rep.4: 5µg QProt	D1	NTWADIINR	1101.56	3	368.193	43.8287	23.2468	67.6584	0.343591
Biol. Rep.4: 5µg QProt	D1	LIFQYASFNNSR	1458.73	3	487.249	48.4566	70084.9	2051.06	34.1701
Biol. Rep.4: 5µg QProt	psbD	LVFPEEVLPR	1197.68	3	400.233	nan	34.655	49.4642	0.700608
Biol. Rep.4: 5µg QProt	psbD	TWFDDADDW	1169.43	3	390.817	nan	21.3743	17.9287	1.19218
RATIOS	rbcL	µg QProt	0.25	0.5	2.5	5		RBCS2	µg QProt	0.25	0.5	2.5	5
	DTDILAAFR	R1	0.056909	0.210916	1.82943	3.93929		AFPDAYVR	R1	0.714018	0.321627	3.05636	7.40299		R= biol. rep. no
		R2	0.103907	0.192843	1.09567	2.48819			R2	0.14795	3.22574	41.2568	4.95653		No. in red = neglected values due to too smal area values, wrong ret.time or implausible low or high values
		R3	0.0465024	0.0635273	0.333497	0.65524			R3	0.113452	0.111751	1.48335	3.86609
		R4	0.176857	0.267049	1.62043	1.82958			R4	0.36229	0.420768	2.26546	145.562
		Mean	0.0960438	0.183584	1.21976	2.22807			Mean	0.334428	1.01997	2.26839	5.40854
		SD	0.051426	0.0745197	0.577298	1.18622			SD	0.238992	1.27838	0.642184	1.47888
	EVTLGFVDLMR	R1	-	-	10.9136	19.5753		AYVSNESAIR	R1	0.0706115	0.475184	2.41279	5.32592
		R2	-	2.38431	6.48458	4.24764			R2	0.114713	0.211231	1.31182	3.15271
		R3	0.333663	0.573386	2.63388	6.22151			R3	0.0550761	0.0737155	0.502302	1.14127
		R4	1.41542	2.98925	11.8503	17.7875			R4	0.263014	0.385438	1.84063	2.97285
		Mean	0.874543	1.98232	7.97058	11.958			Mean	0.125854	0.286392	1.51688	3.14819
		SD	0.540881	1.02642	3.68788	6.78902			SD	0.0821556	0.155188	0.703364	1.48333
	FLFVAEAIYK	R1	0.243507	0.369765	1.62904	3.35963		LVAFDNQK	R1	0.0677937	22.8432	2.0358	4.84942
		R2	2.09179	0.293604	0.794562	5.48468			R2	0.0923845	0.170481	1.1074	2.89981
		R3	0.0522691	0.0712927	0.356254	0.711345			R3	0.0697248	0.110971	0.438497	1.08982
		R4	0.0335496	0.2916	1.6234	2.66867			R4	0.199183	0.269686	2.08474	2.76649
		Mean	0.109775	0.244219	1.2029	2.24655			Mean	0.107272	0.183713	1.41661	2.90138
		SD	0.0948707	0.126373	0.598672	1.1216			SD	0.0539389	0.0654673	0.685949	1.33181
	LTYYTPDYVVR	R1	0.0512607	0.0942015	1.45043	2.84258		YWTMWK	R1	-	0.16629	4.60503	10.4815
		R2	0.0755572	0.139016	0.814561	1.60314			R2	-	0.528306	2.51954	-
		R3	0.0382664	0.0678472	0.261512	0.495912			R3	0.0937279	0.15522	0.800959	1.97774
		R4	0.164043	0.29014	0.937412	1.66888			R4	0.553821	0.746064	4.15175	6.13772
		Mean	0.0822819	0.147801	0.865978	1.65263			Mean	0.0937279	0.39897	3.01932	6.19898
		SD	0.0490658	0.0860276	0.422702	0.830164			SD	0	0.250378	1.49731	3.47191
	D1	µg QProt	0.25	0.5	2.5	5		atpB	µg QProt	0.25	0.5	2.5	5
	EWELSFR	R1	-	0.0299417	3.02778	-		LSIFETGIK	R1	0.157393	0.519824	11.7059	42.9716
		R2	0.0901349	0.142239	1.66426	10.6911			R2	0.219775	0.448067	5.39971	22.2942
		R3	0.341564	-	2.12634	4.56383			R3	0.396118	0.685708	3.78731	6.85228
		R4	0.403819	0.549889	5.35837	10.7253			R4	0.981279	1.36828	9.70659	13.2784
		Mean	0.278506	0.24069	3.04419	8.6601			Mean	0.438641	0.75547	6.29787	14.1416
		SD	0.135601	0.223391	1.42323	2.89653			SD	0.325295	0.364153	2.4986	6.33362
	LIFQYASFNNSR	R1	0.0706115	0.475184	2.41279	5.32592		TAPAFVDLDTR	R1	0.0767577	0.225263	6.06149	21.2721
		R2	0.228733	0.404738	6.74922	25.1751			R2	0.159734	0.30444	3.22373	16.1636
		R3	0.970912	1.22594	7.25871	58.8565			R3	0.258943	0.420955	2.2542	4.69478
		R4	1.48832	2.27111	20.4274	30.6823			R4	0.580372	0.626324	0.00475484	-
		Mean	0.689645	1.09424	9.21203	30.01			Mean	0.268952	0.394246	3.84647	14.0435
		SD	0.572852	0.751831	6.74343	19.1393			SD	0.191017	0.150992	1.61549	6.93171
	VLNTWADIINR	R1	-	0.16629	4.60503	10.4815
		R2	-	0.0352899	0.425296	3.25016		PCY1	µg QProt	0.25	0.5	2.5	5
		R3	0.00898374	0.130301	0.583701	1.06775		DDYLNAPGETYSVK	R1	0.720651	4.23943	28.1206	91.7577
		R4	2.75979	1.88383	1.61066	3.57549			R2	0.399398	1.21438	13.3366	45.8575
		Mean	1.38438	0.726807	1.80617	4.59372			R3	1.31929	2.14598	12.0041	22.0759
		SD	1.3754	0.818271	1.67877	3.53342			R4	3.80294	6.17898	24.7073	36.6783
									Mean	1.56057	3.44469	19.5422	49.0923
									SD	1.33606	1.92151	6.99283	26.0518
								LGADSGALEFVPK	R1	0.106074	0.0592489	4.12513	15.1727
									R2	0.0748849	0.208787	2.06598	10.0503
									R3	0.213732	0.317876	1.42184	3.57041
									R4	0.486953	1.07127	5.43029	8.71087
									Mean	0.220411	0.414295	3.26081	9.37607
									SD	0.162281	0.390256	1.6018	4.12928
	LCI5	µg QProt	0.25	0.5	2.5	5
	SALPSNWK	R1	0.155417	0.271393	7.77349	23.871		petA	µg QProt	0.25	0.5	2.5	5
		R2	0.195944	0.312258	3.59714	18.2447		IPAGPDLIVK	R1	-	-	-	-
		R3	0.294115	0.523143	2.28951	4.5			R2	-	-	3.48371	-
		R4	1.35876	1.3939	9.53498	15.729			R3	-	-	-	8.09191
		Mean	0.215159	0.368931	5.79878	15.5862			R4	-	12.182	-	2.08346
		SD	0.0582306	0.110313	2.95892	7.0468			Mean	#DIV/0!	#DIV/0!	2.7173	8.09191
	SVLPANWR	R1	0.435029	0.857451	23.2777	70.0153			SD	#DIV/0!	#DIV/0!	#DIV/0!	#DIV/0!
		R2	0.538352	0.983241	11.7882	44.3483		IVAITALSEK	R1	0.149066	-	11.1192	51.3758
		R3	1.10162	1.72446	8.67632	17.3373			R2	0.145551	0.311998	5.77896	37.3022
		R4	2.99778	4.29557	25.3859	39.6457			R3	0.659102	1.35471	6.93734	12.6652
		Mean	0.691668	1.96518	17.282	42.8366			R4	1.26386	1.3685	13.6308	31.0845
		SD	0.292935	1.38563	7.17395	18.7174			Mean	0.554395	1.01174	9.36659	33.1069
	TALPADWR	R1	5.16748	18.245	148.119	228.585			SD	0.459824	0.494821	3.16338	13.9042
		R2	5.66308	12.3507	124.844	242.963		NILVVGPVPGK	R1	0.197234	-	16.2022	65.7257
		R3	7.37806	11.5604	50.6185	87.2055			R2	0.213224	0.475338	8.11619	52.2552
		R4	9.56415	49.2509	11.8536	86.6185			R3	0.914939	1.51096	8.65784	17.8296
		Mean	6.94319	22.8517	83.8587	161.343			R4	1.90126	2.71137	22.0037	36.4006
		SD	1.72122	15.4589	54.9973	74.6048			Mean	0.806664	1.56589	13.745	43.0528
									SD	0.695241	0.913681	5.74036	17.883
	psaB	µg QProt	0.25	0.5	2.5	5		YPIYFGGNR	R1	0.176291	0.572848	11.6716	52.4947
	ALYGFDFLLSSK	R1	0.497754	0.830864	9.75345	137.482			R2	0.170436	0.331525	5.96881	35.3173
		R2	0.347232	0.450295	5.3082	-			R3	0.707119	1.08457	5.44705	11.6526
		R3	-	-	-	8.09191			R4	1.09966	1.83785	15.7881	32.5155
		R4	1.45478	2.0412	10.9811	31.4593			Mean	0.538377	0.956697	9.71889	32.995
		Mean	0.766589	1.10745	8.6809	19.7756			SD	0.390514	0.576835	4.27084	14.5031
		SD	0.49049	0.678292	2.43695	11.6837
	TNFGIGHR	R1	-	-	8.14866	42.4411
		R2	0.542115	0.952297	5.51509	15.5919		psbD	µg QProt	0.25	0.5	2.5	5
		R3	1.32472	2.1635	5.54502	9.58697		LVFPEEVLPR	R1	-	0.299903	6.11339	-
		R4	2.2035	1.31973	-	6.94944			R2	0.103904	0.20628	3.45367	22.4655
		Mean	0.933418	1.47851	6.40293	10.7094			R3	0.576081	0.830532	3.25985	9.85352
		SD	0.391303	0.507057	1.23448	3.61642			R4	0.928931	1.30399	14.9284	15.1813
	TPLANLVYWK	R1	0.286698	-	16.8454	64.8834			Mean	0.536305	0.660176	6.93884	15.8334
		R2	0.267445	0.497076	8.65382	54.4626			SD	0.337988	0.441399	4.74859	5.16943
		R3	1.07933	1.9303	10.3107	18.8876		NILLNEGIR	R1	0.0941544	0.35481	6.01581	27.9726
		R4	1.97374	2.59349	27.0081	47.6447			R2	0.1069	0.224699	3.57638	23.4245
		Mean	0.901802	1.21369	11.9367	46.4696			R3	0.489914	0.799963	4.3074	8.88729
		SD	0.700236	0.716614	3.53632	17.0668			R4	0.92659	1.19432	11.8031	15.8619
									Mean	0.230322	0.643449	6.42566	19.0366
									SD	0.340864	0.382957	3.22839	7.28344
	RCA1	µg QProt	0.25	0.5	2.5	5		TWFDDADDW	R1	-	-	-	-
	IGQQLVNAR	R1	1.13144	-	67.392	159.62			R2	-	-	-	-
		R2	1.77014	3.95308	40.907	140.58			R3	-	-	-	-
		R3	2.86967	4.29694	21.7617	40.4475			R4	-	-	-	-
		R4	7.30796	11.7804	62.233	73.0246			Mean	#DIV/0!	#DIV/0!	#DIV/0!	#DIV/0!
		Mean	3.2698	6.67682	48.0734	103.418			SD		#DIV/0!	#DIV/0!	#DIV/0!
		SD	2.4129	3.61154	18.1478	48.5507
	SLVDEQENVK	R1	2.03293	7.71149	83.4674	183.604
		R2	2.70898	5.75816	48.7938	163.194
		R3	3.13429	5.28254	25.5539	49.4318
		R4	7.33488	11.2781	57.6098	83.5843
		Mean	3.80277	7.50756	53.8563	119.953
		SD	2.07674	2.35952	20.7217	55.2656
	VPLILGIWGGK	R1	-	5.88503	110.608	253.607
		R2	-	5.97107	58.4771	186.52
		R3	5.84649	11.7671	35.168	93.1764
		R4	19.2148	12.4891	99.504	62.7841
		Mean	5.84649	7.8744	68.0845	177.768
		SD	0	2.75279	31.5387	65.7871

## Sheet: Calculations abundance per cell
Supplemental Dataset 1
The quantity of PS-Qprot added (in fmol) was divided by the mean ratio of heavy (15N) Q-peptide to light (14N) native peptide to obtain the quantity of native peptide (in fmol) in the sample.
This value was again divided by the amount of Chlamydomonas proteins present (50 µg) to get the amount of the peptide in the cell extract (in fmol/µg).
The mean (and standard deviation (SD) from the 4 amount of PS-Qprot added was calculated for each peptide.
The median from all values for all peptides was calculated. In case a peptide was revealed as clearly not quantotypic, its values were not included (EVTLGFVDLMR and TALPADWR).
The amount of a peptide/protein per cell was caclulated from the amount of protein per cell determined (19.918 pg protein/ cell).
The percentage of a protein per cell was calculated from the molecular mass of the mature proteins (see Supplemental Dataset 2 for their sequences).
							QProt MW [g/mol]								pg protein/cell
							39945.6								19.918
							µg added	0.25	0.5	2.5	5				cells/µg prot
							Quantity [fmol]	6258.51	12517	62585.1	125170				50205.8
		Mean of the ratios for each peptide in 4 biol replicates
		n=4	n=4	n=4	n=4		fmol/µg cell prot
QProt [µg]	rbcL	0.25	0.5	2.5	5		rbcL	0.25	0.5	2.5	5	Mean	SD	Median	amol/cell (from mean)	SD	amol/cell (from median)	molecules/cell (from median)	% of total proteins
	DTDILAAFR	0.0960438	0.183584	1.21976	2.22807		DTDILAAFR	1303.26	1363.63	1026.19	1123.57	1204.16	135.48		23.9845	2.69849
	SD	0.051426	0.0745197	0.577298	1.18622
	EVTLGFVDLMR	0.874543	1.98232	7.97058	11.958		EVTLGFVDLMR	143.126	126.287	157.04	209.35	158.951	31.0687		3.16598	0.618827
	SD	0.540881	1.02642	3.68788	6.78902
	FLFVAEAIYK	0.109775	0.244219	1.2029	2.03549		FLFVAEAIYK	1140.24	1025.06	1040.57	1229.88	1108.94	82.6362		22.0878	1.64595
	SD	0.0948707	0.126373	0.598672	1.32414
	LTYYTPDYVVR	0.0822819	0.147801	0.865978	1.65263		LTYYTPDYVVR	1521.24	1693.76	1445.42	1514.8	1543.8	91.5399	1266.57	30.7495	1.82329	25.2275	1.51924e+07	6.62575
	SD	0.0490658	0.0860276	0.422702	0.830164		52312.6	g/mol
		n=4	n=4	n=4	n=4
QProt [µg]	RBCS2	0.25	0.5	2.5	5		RBCS1/2	0.25	0.5	2.5	5	Mean	SD	Median	amol/cell	SD	amol/cell (from median)	molecules/cell (from median)	% of total proteins
	AFPDAYVR	0.334428	1.01997	2.26839	5.40854		AFPDAYVR	374.282	245.439	551.802	462.861	408.596	113.193		8.13841	2.25457
	SD	0.238992	1.27838	0.642184	1.47888
	AYVSNESAIR	0.125854	0.286392	1.51688	3.14819		AYVSNESAIR	994.57	874.117	825.18	795.189	872.264	76.0258		17.3738	1.51428
	SD	0.0821556	0.155188	0.703364	1.48333
	LVAFDNQK	0.107272	0.183713	1.41661	2.90138		LVAFDNQK	1166.85	1362.67	883.59	862.83	1068.99	207.786		21.2921	4.13869
	SD	0.0539389	0.0654673	0.685949	1.33181
	YWTMWK	0.0937279	0.39897	3.01932	6.19898		YWTMWK	1335.46	627.467	414.564	403.841	695.334	380.188	810.184	13.8497	7.57259	16.1373	9.71808e+06	1.31913
	SD	0	0.250378	1.49731	3.47191		16254.8	g/mol								Ratio rbcL/RBCS		1.56331
							16281.8	g/mol
		n=4	n=4	n=4	n=4
QProt [µg]	D1	0.25	0.5	2.5	5		D1	0.25	0.5	2.5	5	Mean	SD	Median	amol/cell	SD			% of total proteins
	EWELSFR	0.278506	0.24069	3.04419	8.6601		EWELSFR	449.435	1040.1	411.177	289.073	547.445	290.532		10.904	5.78682
	SD	0.135601	0.223391	1.42323	2.89653
	LIFQYASFNNSR	0.689645	1.09424	9.21203	30.01		LIFQYASFNNSR	181.499	228.779	135.877	83.419	157.394	53.8801		3.13497	1.07318
	SD	0.572852	0.751831	6.74343	19.1393
	VLNTWADIINR	1.38438	0.726807	1.80617	4.59372		VLNTWADIINR	90.4157	344.438	693.013	544.962	418.207	226.094	316.756	8.32985	4.50334			1.20743
	SD	1.3754	0.818271	1.67877	3.53342		38118.7	g/mol
		n=4	n=4	n=4	n=4
QProt [µg]	atpB	0.25	0.5	2.5	5		atpB	0.25	0.5	2.5	5	Mean	SD	Median	amol/cell	SD	amol/cell (from median)	molecules/cell (from median)	% of total proteins
	LSIFETGIK	0.438641	0.75547	6.29787	14.1416		LSIFETGIK	285.359	331.37	198.75	177.024	248.126	62.8678		4.94217	1.2522
	SD	0.325295	0.364153	2.4986	6.33362
	TAPAFVDLDTR	0.268952	0.394246	3.84647	14.0435		TAPAFVDLDTR	465.4	634.986	325.415	178.261	401.015	168.984	305.387	7.98743	3.36582	6.0827	3.66309e+06	1.58522
	SD	0.191017	0.150992	1.61549	6.93171		51908.7	g/mol
		n=4	n=4	n=4	n=4
QProt [µg]	PCY1	0.25	0.5	2.5	5		PCY1	0.25	0.5	2.5	5	Mean	SD	Median	amol/cell	SD	amol/cell (from median)	molecules/cell (from median)	% of total proteins
	DDYLNAPGETYSVK	1.56057	3.44469	19.5422	49.0923		DDYLNAPGETYSVK	80.208	72.6742	64.0513	50.9938	66.9818	10.8575		1.33414	0.21626
	SD	1.33606	1.92151	6.99283	26.0518
	LGADSGALEFVPK	0.220411	0.414295	3.26081	9.37607		LGADSGALEFVPK	567.894	604.257	383.862	266.999	455.753	137.318	173.604	9.07769	2.7351	3.45784	2.08236e+06	0.175987
	SD	0.162281	0.390256	1.6018	4.12928		10137.3	g/mol
		n=4	n=4	n=4	n=4
QProt [µg]	LCI5	0.25	0.5	2.5	5		EPYC1 (LCI5)	0.25	0.5	2.5	5	Mean	SD	Median	amol/cell	SD	amol/cell (from median)	molecules/cell (from median)	% of total proteins
	SALPSNWK	0.215159	0.368931	5.79878	15.5862		SALPSNWK	193.919	226.185	71.952	53.539	136.399	74.8153		2.71679	1.49017
	SD	0.0582306	0.110313	2.95892	7.0468
	SVLPANWR	0.691668	1.96518	17.282	42.8366		SVLPANWR	180.969	127.388	72.4279	58.4407	109.806	48.4994		2.18712	0.96601
	SD	0.292935	1.38563	7.17395	18.7174
	TALPADWR	6.94319	22.8517	83.8587	161.343		TALPADWR	18.0277	10.955	14.9263	15.516	14.8563	2.53567	99.9079	0.295907	0.0505055	1.98997	1.19839e+06	0.280278
	SD	1.72122	15.4589	54.9973	74.6048		28053.6	g/mol
		n=4	n=4	n=4	n=4
QProt [µg]	petA	0.25	0.5	2.5	5		petA	0.25	0.5	2.5	5	Mean	SD	Median			amol/cell (from median)	molecules/cell (from median)	% of total proteins
	IPAGPDLIVK	#DIV/0!	#DIV/0!	2.7173	8.09191		IPAGPDLIVK	#DIV/0!	#DIV/0!	230.321	154.686	#DIV/0!
	SD	#DIV/0!	#DIV/0!	#DIV/0!	#DIV/0!										amol/cell	SD
	IVAITALSEK	0.554395	1.01174	9.36659	33.1069		IVAITALSEK	225.778	247.437	133.635	75.6157	170.616	69.5286		3.39833	1.38487
	SD	0.459824	0.494821	3.16338	13.9042
	NILVVGPVPGK	0.806664	1.56589	13.745	43.0528		NILVVGPVPGK	155.17	159.871	91.066	58.1473	116.064	43.0918		2.31176	0.858302
	SD	0.695241	0.913681	5.74036	17.883
	YPIYFGGNR	0.538377	0.956697	9.71889	32.995		YPIYFGGNR	232.495	261.671	128.791	75.8721	174.707	75.4634	144.402	3.47982	1.50308	2.87621	1.73209e+06	0.451244
	SD	0.390514	0.576835	4.27084	14.5031		31249.1	g/mol
		n=4	n=4	n=4	n=4
QProt [µg]	psaB	0.25	0.5	2.5	5		psaB	0.25	0.5	2.5	5	Mean	SD	Median	amol/cell	SD	amol/cell (from median)	molecules/cell (from median)	% of total proteins
	ALYGFDFLLSSK	0.766589	1.10745	8.6809	19.7756		ALYGFDFLLSSK	163.282	226.051	144.19	126.591	165.028	37.5448		3.28703	0.747818
	SD	0.49049	0.678292	2.43695	11.6837
	TNFGIGHR	0.933418	1.47851	6.40293	10.7094		TNFGIGHR	134.099	169.32	195.489	233.757	183.166	36.437		3.6483	0.725753
	SD	0.391303	0.507057	1.23448	3.61642
	TPLANLVYWK	0.901802	1.21369	11.9367	46.4696		TPLANLVYWK	138.8	206.264	104.862	53.8718	125.949	55.352	153.736	2.50866	1.1025	3.06212	1.84405e+06	1.26231
	SD	0.700236	0.716614	3.53632	17.0668		82108.8	g/mol
		n=4	n=4	n=4	n=4
QProt [µg]	psbD	0.25	0.5	2.5	5		psbD	0.25	0.5	2.5	5	Mean	SD	Median	amol/cell	SD	amol/cell (from median)	molecules/cell (from median)	% of total proteins
	LVFPEEVLPR	0.536305	0.660176	6.93884	15.8334		LVFPEEVLPR	233.393	379.203	180.391	158.109	237.774	86.1113		4.73598	1.71517
	SD	0.337988	0.441399	4.74859	5.16943
	NILLNEGIR	0.230322	0.643449	6.42566	19.0366		NILLNEGIR	543.456	389.06	194.797	131.505	314.705	162.631	214.095	6.26828	3.23929			0.84174
	SD	0.340864	0.382957	3.22839	7.28344		39316.1	g/mol
	TWFDDADDW	#DIV/0!	#DIV/0!	#DIV/0!	#DIV/0!		TWFDDADDW						D1+D2:	261.233			5.20325	3.13347e+06
	SD		#DIV/0!	#DIV/0!	#DIV/0!
		n=4	n=4	n=4	n=4
QProt [µg]	RCA1	0.25	0.5	2.5	5		RCA1	0.25	0.5	2.5	5	Mean	SD	Median	amol/cell	SD	amol/cell (from median)	molecules/cell (from median)	% of total proteins
	IGQQLVNAR	3.2698	6.67682	48.0734	103.418		IGQQLVNAR	38.2806	37.4939	26.0373	24.2067	31.5046	6.42141		0.627509	0.127902
	SD	2.4129	3.61154	18.1478	48.5507
	SLVDEQENVK	3.80277	7.50756	53.8563	119.953		SLVDEQENVK	32.9155	33.3451	23.2415	20.8698	27.593	5.60251		0.549597	0.111591
	SD	2.07674	2.35952	20.7217	55.2656
	VPLILGIWGGK	5.84649	7.8744	68.0845	177.768		VPLILGIWGGK	21.4095	31.7917	18.3845	14.0825	21.417	6.53117	25.122	0.426584	0.130088	0.50038	301336	0.104337
	SD	0	2.75279	31.5387	65.7871		41532.2	g/mol

## Sheet: Protein per cell
Supplemental Dataset 1
The amount of protein per cell was determined based on the Lowry assay with a standard curve generated with BSA.
	BSA [µg]	Absorption at 750 nm	Cells per µl
	0	0.022	587500
	5	0.116
	10	0.184
	20	0.367
	30	0.45
		Replicate 1	Replicate 2	Replicate 3	Replicate 4
	Absorption with 2 µl sample	0.334	0.399	0.341	0.464
		0.353	0.406	0.367	0.432
		0.355		0.359	0.37
	Protein in 2 µl sample	20.2534	24.7055	20.7329	29.1575
		21.5548	25.1849	22.5137	26.9658
		21.6918		21.9658	22.7192
	mean µg protein / 2µl	23.4041
	SD	2.78204
	mean µg protein / µl	11.7021
	SD	1.39102
	pg protein / cell	19.9184
	SD	2.36769

## Sheet: Methionine oxidation
Supplemental Dataset 1
XICs from rbcL peptide EVTLGFVDLMR for the heavy (15N) Q-peptide and the light (14N) native peptide were extracted for the non-oxidized and the oxidized forms from several samples with different amounts of PS-Qprot added and different replicates of cells.
The fraction of oxidized versus total peptide was then calculated for the Q-peptide and the native peptide.
							oxidized Met		non-oxidized Met
Sample	ProteinName	Sequence	Mass	ChargeState	MZ	RetTime	15N area	14N area	15N area	14N area
Biol. Rep. 1 0.5µg QProt	Rbcl	EVTLGFVDLMR	1294.66	2	648.337	nan	62.6773	6.17253	94.0338	177.362
Biol. Rep. 1 2.5µg QProt	Rbcl	EVTLGFVDLMR	1294.66	2	648.337	53.6914	18221.1	687.82	3169.28	290.398
Biol. Rep. 1 5µg QProt	Rbcl	EVTLGFVDLMR	1294.66	2	648.337	53.2454	16838.9	267.286	4341.53	221.787
Biol. Rep. 2 0.25µg QProt	Rbcl	EVTLGFVDLMR	1294.66	2	648.337	53.2454	706.028	56.2385	nan	nan
Biol. Rep. 2 0.5µg QProt	Rbcl	EVTLGFVDLMR	1294.66	2	648.337	53.2454	4012.55	2110.49	nan	172.216
Biol. Rep. 2 2.5µg QProt	Rbcl	EVTLGFVDLMR	1294.66	2	648.337	53.3121	12218.7	587.58	2933.39	452.364
Biol. Rep. 2 5µg QProt	Rbcl	EVTLGFVDLMR	1294.66	2	648.337	53.3121	4845.1	61.9475	356.128	83.8413
Biol. Rep. 3 5µg QProt	Rbcl	EVTLGFVDLMR	1294.66	2	648.337	53.0308	27670.7	1323.45	29688.7	4771.95
Biol. Rep. 3 2.5µg QProt	Rbcl	EVTLGFVDLMR	1294.66	2	648.337	52.8984	18095.8	1713.89	8861.28	3364.34
Biol. Rep. 3 0.5µg QProt	Rbcl	EVTLGFVDLMR	1294.66	2	648.337	53.044	3636.87	337.466	2891.24	5042.39
Biol. Rep. 3 0.25µg QProt	Rbcl	EVTLGFVDLMR	1294.66	2	648.337	53.044	2174.88	1056.18	1511.76	4530.82
Biol. Rep. 4 5µg QProt	Rbcl	EVTLGFVDLMR	1294.66	2	648.337	52.8712	114896	3218.8	64487.7	3625.45
Biol. Rep. 4 2.5µg QProt	Rbcl	EVTLGFVDLMR	1294.66	2	648.337	52.8944	66099.8	1915.8	54177.6	4566.93
Biol. Rep. 4 0.5µg QProt	Rbcl	EVTLGFVDLMR	1294.66	2	648.337	53.1227	8404.28	938.536	3367.12	1126.41
Biol. Rep. 4 0.25µg QProt	Rbcl	EVTLGFVDLMR	1294.66	2	648.337	53.1057	5194.35	1130.66	5041.95	3562.15
				% Met Ox	Q-peptide
	rbcL	µg QProt	0.25	0.5	2.5	5		Mean	SD
		R1	-	-	0.851836	0.795021		0.674749	0.139495
		R2	-	-	0.806403	0.93153		67.4749	% of Q-peptide oxidized
		R3	0.589935	0.557109	0.671282	0.482409
		R4	0.507444	0.713958	0.549561	0.640504
				% Met Ox	native peptide
	rbcL	µg QProt	0.25	0.5	2.5	5		Mean	SD
		R1	-	-	0.703136	0.546516		0.417829	0.223945
		R2	-	0.924556	0.565011	0.424913		41.7829	% of native peptide oxidized
		R3	0.189042	0.0627277	0.337497	0.217123
		R4	0.240935	0.454509	0.295524	0.470293
